# Supplementary material for: 1-(2-Bromo­meth­yl-1-phenyl­sulfonyl-1H-indol-3-yl)propan-1-one
Source: Acta Crystallogr Sect E Struct Rep Online. 2013 Nov 23;69(Pt 12):o1802–3. doi: 10.1107/S1600536813031413 (PMC3885060; doi:10.1107/S1600536813031413)
Supplement: Supplementary file 1 [file e-69-o1802-sup1.cif]

##############################################################################
#                                                                            #
# This CIF contains the data in a paper accepted for publication in          #
# Acta Crystallographica Section E. It conforms to the requirements of       #
# Notes for Authors for Acta Crystallographica Section E, and has been       #
# peer reviewed under the auspices of the IUCr Commission on Journals.       #
#                                                                            #
# Full details of the Crystallographic Information File format               #
# are given in the paper "The Crystallographic Information File (CIF):       #
# a New Standard Archive File for Crystallography" by S. R. Hall, F. H.      #
# Allen and I. D. Brown [Acta Cryst. (1991), A47, 655-685].                  #
#                                                                            #
# The current version of the core CIF dictionary is obtainable from          #
# ftp://ftp.iucr.org/pub/cif_core.dic.                                       #
#                                                                            #
# Software is freely available for graphical display of the structure(s)     #
# in this CIF. For information consult the CIF software page                 #
# http://www.iucr.org/resources/cif/software.                                #
#                                                                            #
# This file may be used for bona fide research purposes within the           #
# scientific community so long as proper attribution is given to the journal # 
# article from which it was obtained.                                        #
#                                                                            #
##############################################################################
data_I
_audit_creation_method     SHELXL-97
_database_code_depnum_ccdc_archive     'CCDC 972314'
_chemical_name_systematic
;
1-(2-Bromomethyl-1-phenylsulfonyl-1<i>H</i>-indol-3-yl)propan-1-one
;
_chemical_name_common     ?
_chemical_formula_moiety     'C18 H16 Br N O3 S'
_chemical_formula_sum     'C18 H16 Br N O3 S'
_chemical_formula_iupac     'C18 H16 Br N O3 S'
_chemical_formula_weight     406.29
_chemical_melting_point     ?
_symmetry_cell_setting     monoclinic
_symmetry_space_group_name_H-M     'P 21/c'
_symmetry_space_group_name_Hall     '-P 2ybc'
loop_
    _symmetry_equiv_pos_as_xyz
    'x, y, z'
    '-x, y+1/2, -z+1/2'
    '-x, -y, -z'
    'x, -y-1/2, z-1/2'
_cell_length_a     10.2772(7)
_cell_length_b     8.6610(6)
_cell_length_c     18.8980(14)
_cell_angle_alpha     90.00
_cell_angle_beta     90.676(2)
_cell_angle_gamma     90.00
_cell_volume     1682.0(2)
_cell_formula_units_Z     4
_cell_measurement_reflns_used     5675
_cell_measurement_theta_min     2.6
_cell_measurement_theta_max     28.2
_cell_measurement_temperature     295(2)
_exptl_crystal_description     block
_exptl_crystal_colour     colourless
_exptl_crystal_size_max     0.38
_exptl_crystal_size_mid     0.34
_exptl_crystal_size_min     0.30
_exptl_crystal_density_diffrn     1.604
_exptl_crystal_density_meas     ?
_exptl_crystal_density_method     'not measured'
_exptl_crystal_F_000     824
_exptl_absorpt_coefficient_mu     2.584
_exptl_absorpt_correction_type     multi-scan
_exptl_absorpt_process_details     '(SADABS; Sheldrick, 1996)'
_exptl_absorpt_correction_T_min     0.397
_exptl_absorpt_correction_T_max     0.461
_exptl_special_details     ?
_diffrn_ambient_temperature     295(2)
_diffrn_radiation_type     MoK\a
_diffrn_radiation_wavelength     0.71073
_diffrn_radiation_source     'fine-focus sealed tube'
_diffrn_radiation_monochromator     graphite
_diffrn_measurement_device_type     'Bruker Kappa APEXII'
_diffrn_measurement_method     '\w and \f scan'
_diffrn_detector_area_resol_mean     ?
_diffrn_reflns_number     25944
_diffrn_reflns_av_R_equivalents     0.0357
_diffrn_reflns_av_sigmaI/netI     0.0580
_diffrn_reflns_theta_min     2.16
_diffrn_reflns_theta_max     34.98
_diffrn_reflns_theta_full     34.98
_diffrn_measured_fraction_theta_max     0.987
_diffrn_measured_fraction_theta_full     0.987
_diffrn_reflns_limit_h_min     -16
_diffrn_reflns_limit_h_max     15
_diffrn_reflns_limit_k_min     -13
_diffrn_reflns_limit_k_max     13
_diffrn_reflns_limit_l_min     -30
_diffrn_reflns_limit_l_max     30
_diffrn_standards_number     0
_diffrn_standards_interval_count     ?
_diffrn_standards_interval_time     0
_diffrn_standards_decay_%     ?
_refine_special_details     ?
_reflns_number_total     7303
_reflns_number_gt     3726
_reflns_threshold_expression     I>2sigma(I)
_refine_ls_structure_factor_coef     Fsqd
_refine_ls_matrix_type     full
_refine_ls_R_factor_all     0.1289
_refine_ls_R_factor_gt     0.0519
_refine_ls_wR_factor_gt     0.1100
_refine_ls_wR_factor_ref     0.1329
_refine_ls_goodness_of_fit_ref     1.000
_refine_ls_restrained_S_all     1.000
_refine_ls_number_reflns     7303
_refine_ls_number_parameters     218
_refine_ls_number_restraints     0
_refine_ls_hydrogen_treatment     constr
_refine_ls_weighting_scheme     calc
_refine_ls_weighting_details
         'calc w=1/[\s^2^(Fo^2^)+(0.0528P)^2^+0.8633P] where P=(Fo^2^+2Fc^2^)/3'
_atom_sites_solution_hydrogens     geom
_atom_sites_solution_primary     direct
_atom_sites_solution_secondary     difmap
_refine_ls_shift/su_max     0.000
_refine_ls_shift/su_mean     0.000
_refine_diff_density_max     1.112
_refine_diff_density_min     -0.904
_refine_ls_extinction_method     none
_refine_ls_extinction_coef     ?
loop_
    _atom_type_symbol
    _atom_type_description
    _atom_type_scat_dispersion_real
    _atom_type_scat_dispersion_imag
    _atom_type_scat_source
    'C' 'C' 0.0033 0.0016
                         'International Tables Vol C Tables 4.2.6.8 and 6.1.1.4'
    'H' 'H' 0.0000 0.0000
                         'International Tables Vol C Tables 4.2.6.8 and 6.1.1.4'
    'N' 'N' 0.0061 0.0033
                         'International Tables Vol C Tables 4.2.6.8 and 6.1.1.4'
    'O' 'O' 0.0106 0.0060
                         'International Tables Vol C Tables 4.2.6.8 and 6.1.1.4'
    'S' 'S' 0.1246 0.1234
                         'International Tables Vol C Tables 4.2.6.8 and 6.1.1.4'
    'Br' 'Br' -0.2901 2.4595
                         'International Tables Vol C Tables 4.2.6.8 and 6.1.1.4'
_computing_data_collection     'APEX2 (Bruker, 2004)'
_computing_cell_refinement     'SAINT (Bruker, 2004)'
_computing_data_reduction     'SAINT (Bruker, 2004)'
_computing_structure_solution     'SHELXS97 (Sheldrick, 2008)'
_computing_structure_refinement     'SHELXL97 (Sheldrick, 2008)'
_computing_molecular_graphics     'PLATON (Spek, 2009)'
_computing_publication_material     'SHELXL97 (Sheldrick, 2008)'
loop_
    _atom_site_type_symbol
    _atom_site_label
    _atom_site_fract_x
    _atom_site_fract_y
    _atom_site_fract_z
    _atom_site_U_iso_or_equiv
    _atom_site_adp_type
    _atom_site_calc_flag
    _atom_site_refinement_flags
    _atom_site_occupancy
    _atom_site_symmetry_multiplicity
    _atom_site_disorder_assembly
    _atom_site_disorder_group
    C C1 0.3590(2) 0.2855(3) 1.15387(11) 0.0316(4) Uani d . 1 1 . .
    C C2 0.4906(2) 0.2669(3) 1.14030(14) 0.0388(5) Uani d . 1 1 . .
    H H2 0.5349 0.3387 1.1130 0.047 Uiso calc R 1 1 . .
    C C3 0.5545(2) 0.1404(3) 1.16792(14) 0.0478(6) Uani d . 1 1 . .
    H H3 0.6429 0.1276 1.1599 0.057 Uiso calc R 1 1 . .
    C C4 0.4891(3) 0.0341(4) 1.20682(14) 0.0527(7) Uani d . 1 1 . .
    H H4 0.5334 -0.0508 1.2251 0.063 Uiso calc R 1 1 . .
    C C5 0.3573(3) 0.0506(4) 1.21952(16) 0.0594(8) Uani d . 1 1 . .
    H H5 0.3134 -0.0236 1.2456 0.071 Uiso calc R 1 1 . .
    C C6 0.2917(2) 0.1775(3) 1.19338(14) 0.0468(6) Uani d . 1 1 . .
    H H6 0.2035 0.1906 1.2021 0.056 Uiso calc R 1 1 . .
    C C7 0.03158(18) 0.3688(2) 1.08099(11) 0.0276(4) Uani d . 1 1 . .
    C C8 -0.0180(2) 0.2867(2) 1.02518(11) 0.0290(4) Uani d . 1 1 . .
    C C9 0.0851(2) 0.2600(2) 0.97521(11) 0.0304(4) Uani d . 1 1 . .
    C C10 0.0935(2) 0.1861(3) 0.90938(12) 0.0407(5) Uani d . 1 1 . .
    H H10 0.0217 0.1359 0.8898 0.049 Uiso calc R 1 1 . .
    C C11 0.2110(3) 0.1894(3) 0.87400(14) 0.0492(7) Uani d . 1 1 . .
    H H11 0.2173 0.1407 0.8303 0.059 Uiso calc R 1 1 . .
    C C12 0.3188(3) 0.2635(3) 0.90221(14) 0.0491(7) Uani d . 1 1 . .
    H H12 0.3957 0.2646 0.8768 0.059 Uiso calc R 1 1 . .
    C C13 0.3152(2) 0.3356(3) 0.96705(13) 0.0411(6) Uani d . 1 1 . .
    H H13 0.3880 0.3847 0.9861 0.049 Uiso calc R 1 1 . .
    C C14 0.19702(19) 0.3317(3) 1.00296(11) 0.0306(4) Uani d . 1 1 . .
    C C15 -0.0399(2) 0.4324(3) 1.14247(12) 0.0358(5) Uani d . 1 1 . .
    H H15A -0.1235 0.4717 1.1264 0.043 Uiso calc R 1 1 . .
    H H15B 0.0090 0.5179 1.1625 0.043 Uiso calc R 1 1 . .
    C C16 -0.1576(2) 0.2394(3) 1.02006(13) 0.0355(5) Uani d . 1 1 . .
    C C17 -0.2006(2) 0.1315(3) 0.96217(14) 0.0419(6) Uani d . 1 1 . .
    H H17A -0.1440 0.0418 0.9621 0.050 Uiso calc R 1 1 . .
    H H17B -0.1922 0.1829 0.9169 0.050 Uiso calc R 1 1 . .
    C C18 -0.3408(3) 0.0787(4) 0.97091(16) 0.0561(7) Uani d . 1 1 . .
    H H18A -0.3494 0.0268 1.0155 0.084 Uiso calc R 1 1 . .
    H H18B -0.3639 0.0093 0.9332 0.084 Uiso calc R 1 1 . .
    H H18C -0.3975 0.1668 0.9696 0.084 Uiso calc R 1 1 . .
    N N1 0.16494(16) 0.3982(2) 1.06867(9) 0.0299(4) Uani d . 1 1 . .
    O O1 0.21453(16) 0.5195(2) 1.18571(10) 0.0523(5) Uani d . 1 1 . .
    O O2 0.36972(17) 0.5470(2) 1.08811(11) 0.0523(5) Uani d . 1 1 . .
    O O3 -0.23528(17) 0.2863(3) 1.06323(11) 0.0571(5) Uani d . 1 1 . .
    S S1 0.28085(5) 0.45547(7) 1.12687(3) 0.03548(14) Uani d . 1 1 . .
    Br Br1 -0.06733(3) 0.27582(4) 1.215850(15) 0.06069(12) Uani d . 1 1 . .
loop_
    _atom_site_aniso_label
    _atom_site_aniso_U_11
    _atom_site_aniso_U_22
    _atom_site_aniso_U_33
    _atom_site_aniso_U_12
    _atom_site_aniso_U_13
    _atom_site_aniso_U_23
    C1 0.0272(9) 0.0409(12) 0.0268(10) 0.0035(9) -0.0028(8) -0.0044(9)
    C2 0.0273(10) 0.0475(14) 0.0417(13) -0.0015(9) 0.0007(9) -0.0020(11)
    C3 0.0305(11) 0.0644(18) 0.0484(15) 0.0119(11) -0.0046(10) -0.0013(13)
    C4 0.0490(14) 0.0675(19) 0.0415(14) 0.0214(14) -0.0025(12) 0.0139(13)
    C5 0.0545(16) 0.072(2) 0.0515(16) 0.0105(15) 0.0129(13) 0.0290(15)
    C6 0.0332(11) 0.0619(17) 0.0456(15) 0.0068(11) 0.0090(10) 0.0126(13)
    C7 0.0253(8) 0.0293(11) 0.0281(10) 0.0034(8) 0.0001(8) 0.0040(8)
    C8 0.0285(9) 0.0303(11) 0.0281(10) 0.0006(8) -0.0007(8) 0.0036(8)
    C9 0.0324(10) 0.0318(11) 0.0270(10) 0.0045(8) 0.0001(8) 0.0047(8)
    C10 0.0456(13) 0.0457(14) 0.0307(12) 0.0055(11) -0.0012(10) -0.0033(10)
    C11 0.0534(15) 0.0605(17) 0.0339(13) 0.0191(13) 0.0064(11) -0.0038(12)
    C12 0.0409(12) 0.0657(18) 0.0411(14) 0.0144(12) 0.0138(11) 0.0046(13)
    C13 0.0302(10) 0.0525(15) 0.0409(13) 0.0053(10) 0.0052(10) 0.0047(11)
    C14 0.0283(9) 0.0341(11) 0.0294(10) 0.0056(8) 0.0008(8) 0.0040(9)
    C15 0.0331(10) 0.0424(13) 0.0321(11) 0.0050(9) 0.0036(9) -0.0016(10)
    C16 0.0308(10) 0.0373(13) 0.0383(12) -0.0023(9) -0.0034(9) 0.0044(10)
    C17 0.0404(12) 0.0399(14) 0.0452(14) -0.0030(10) -0.0091(11) 0.0015(11)
    C18 0.0482(15) 0.0594(18) 0.0606(18) -0.0179(13) -0.0115(13) -0.0020(15)
    N1 0.0244(7) 0.0356(10) 0.0296(9) 0.0016(7) -0.0013(7) -0.0002(8)
    O1 0.0429(9) 0.0590(12) 0.0548(11) 0.0097(8) -0.0095(8) -0.0286(9)
    O2 0.0412(9) 0.0383(10) 0.0774(14) -0.0094(8) -0.0049(9) 0.0062(10)
    O3 0.0341(9) 0.0783(14) 0.0593(13) -0.0117(9) 0.0086(8) -0.0156(11)
    S1 0.0297(2) 0.0333(3) 0.0434(3) 0.0002(2) -0.0058(2) -0.0068(2)
    Br1 0.04826(16) 0.0928(3) 0.04125(16) 0.01267(15) 0.01231(12) 0.02479(15)
_geom_special_details
;
All e.s.d.'s (except the e.s.d. in the dihedral angle between two l.s. planes)
are estimated using the full covariance matrix. The cell e.s.d.'s are taken
into account individually in the estimation of e.s.d.'s in distances, angles
and torsion angles; correlations between e.s.d.'s in cell parameters are only
used when they are defined by crystal symmetry. An approximate (isotropic)
treatment of cell e.s.d.'s is used for estimating e.s.d.'s involving l.s.
planes.
;
loop_
    _geom_bond_atom_site_label_1
    _geom_bond_atom_site_label_2
    _geom_bond_site_symmetry_2
    _geom_bond_distance
    _geom_bond_publ_flag
    C1 C6 . 1.386(3) ?
    C1 C2 . 1.389(3) ?
    C1 S1 . 1.750(2) ?
    C2 C3 . 1.376(4) ?
    C2 H2 . 0.9300 ?
    C3 C4 . 1.361(4) ?
    C3 H3 . 0.9300 ?
    C4 C5 . 1.385(4) ?
    C4 H4 . 0.9300 ?
    C5 C6 . 1.378(4) ?
    C5 H5 . 0.9300 ?
    C6 H6 . 0.9300 ?
    C7 C8 . 1.366(3) ?
    C7 N1 . 1.416(2) ?
    C7 C15 . 1.488(3) ?
    C8 C9 . 1.446(3) ?
    C8 C16 . 1.494(3) ?
    C9 C10 . 1.403(3) ?
    C9 C14 . 1.403(3) ?
    C10 C11 . 1.387(4) ?
    C10 H10 . 0.9300 ?
    C11 C12 . 1.382(4) ?
    C11 H11 . 0.9300 ?
    C12 C13 . 1.376(4) ?
    C12 H12 . 0.9300 ?
    C13 C14 . 1.399(3) ?
    C13 H13 . 0.9300 ?
    C14 N1 . 1.411(3) ?
    C15 Br1 . 1.963(2) ?
    C15 H15A . 0.9700 ?
    C15 H15B . 0.9700 ?
    C16 O3 . 1.218(3) ?
    C16 C17 . 1.502(3) ?
    C17 C18 . 1.522(3) ?
    C17 H17A . 0.9700 ?
    C17 H17B . 0.9700 ?
    C18 H18A . 0.9600 ?
    C18 H18B . 0.9600 ?
    C18 H18C . 0.9600 ?
    N1 S1 . 1.6864(18) ?
    O1 S1 . 1.4236(18) ?
    O2 S1 . 1.4193(19) ?
loop_
    _geom_angle_atom_site_label_1
    _geom_angle_atom_site_label_2
    _geom_angle_atom_site_label_3
    _geom_angle_site_symmetry_1
    _geom_angle_site_symmetry_3
    _geom_angle
    _geom_angle_publ_flag
    C6 C1 C2 . . 121.0(2) ?
    C6 C1 S1 . . 119.62(17) ?
    C2 C1 S1 . . 119.21(19) ?
    C3 C2 C1 . . 118.9(2) ?
    C3 C2 H2 . . 120.6 ?
    C1 C2 H2 . . 120.6 ?
    C4 C3 C2 . . 120.5(2) ?
    C4 C3 H3 . . 119.8 ?
    C2 C3 H3 . . 119.8 ?
    C3 C4 C5 . . 120.9(2) ?
    C3 C4 H4 . . 119.5 ?
    C5 C4 H4 . . 119.5 ?
    C6 C5 C4 . . 119.7(3) ?
    C6 C5 H5 . . 120.2 ?
    C4 C5 H5 . . 120.2 ?
    C5 C6 C1 . . 119.1(2) ?
    C5 C6 H6 . . 120.5 ?
    C1 C6 H6 . . 120.5 ?
    C8 C7 N1 . . 108.64(18) ?
    C8 C7 C15 . . 127.79(19) ?
    N1 C7 C15 . . 123.36(19) ?
    C7 C8 C9 . . 108.54(18) ?
    C7 C8 C16 . . 122.81(19) ?
    C9 C8 C16 . . 128.6(2) ?
    C10 C9 C14 . . 118.3(2) ?
    C10 C9 C8 . . 134.9(2) ?
    C14 C9 C8 . . 106.79(19) ?
    C11 C10 C9 . . 118.8(2) ?
    C11 C10 H10 . . 120.6 ?
    C9 C10 H10 . . 120.6 ?
    C12 C11 C10 . . 121.5(2) ?
    C12 C11 H11 . . 119.3 ?
    C10 C11 H11 . . 119.3 ?
    C13 C12 C11 . . 121.6(2) ?
    C13 C12 H12 . . 119.2 ?
    C11 C12 H12 . . 119.2 ?
    C12 C13 C14 . . 117.0(2) ?
    C12 C13 H13 . . 121.5 ?
    C14 C13 H13 . . 121.5 ?
    C13 C14 C9 . . 122.8(2) ?
    C13 C14 N1 . . 129.1(2) ?
    C9 C14 N1 . . 108.08(17) ?
    C7 C15 Br1 . . 111.86(16) ?
    C7 C15 H15A . . 109.2 ?
    Br1 C15 H15A . . 109.2 ?
    C7 C15 H15B . . 109.2 ?
    Br1 C15 H15B . . 109.2 ?
    H15A C15 H15B . . 107.9 ?
    O3 C16 C8 . . 120.1(2) ?
    O3 C16 C17 . . 120.4(2) ?
    C8 C16 C17 . . 119.5(2) ?
    C16 C17 C18 . . 112.2(2) ?
    C16 C17 H17A . . 109.2 ?
    C18 C17 H17A . . 109.2 ?
    C16 C17 H17B . . 109.2 ?
    C18 C17 H17B . . 109.2 ?
    H17A C17 H17B . . 107.9 ?
    C17 C18 H18A . . 109.5 ?
    C17 C18 H18B . . 109.5 ?
    H18A C18 H18B . . 109.5 ?
    C17 C18 H18C . . 109.5 ?
    H18A C18 H18C . . 109.5 ?
    H18B C18 H18C . . 109.5 ?
    C14 N1 C7 . . 107.94(17) ?
    C14 N1 S1 . . 121.55(14) ?
    C7 N1 S1 . . 128.56(14) ?
    O2 S1 O1 . . 120.16(13) ?
    O2 S1 N1 . . 106.36(11) ?
    O1 S1 N1 . . 106.44(9) ?
    O2 S1 C1 . . 108.93(11) ?
    O1 S1 C1 . . 108.79(11) ?
    N1 S1 C1 . . 105.11(10) ?
loop_
    _geom_torsion_atom_site_label_1
    _geom_torsion_atom_site_label_2
    _geom_torsion_atom_site_label_3
    _geom_torsion_atom_site_label_4
    _geom_torsion_site_symmetry_1
    _geom_torsion_site_symmetry_2
    _geom_torsion_site_symmetry_3
    _geom_torsion_site_symmetry_4
    _geom_torsion
    _geom_torsion_publ_flag
    C6 C1 C2 C3 . . . . -1.2(4) ?
    S1 C1 C2 C3 . . . . 173.4(2) ?
    C1 C2 C3 C4 . . . . 1.2(4) ?
    C2 C3 C4 C5 . . . . -0.1(5) ?
    C3 C4 C5 C6 . . . . -1.0(5) ?
    C4 C5 C6 C1 . . . . 0.9(5) ?
    C2 C1 C6 C5 . . . . 0.2(4) ?
    S1 C1 C6 C5 . . . . -174.4(2) ?
    N1 C7 C8 C9 . . . . 0.5(2) ?
    C15 C7 C8 C9 . . . . 175.3(2) ?
    N1 C7 C8 C16 . . . . -178.40(19) ?
    C15 C7 C8 C16 . . . . -3.7(3) ?
    C7 C8 C9 C10 . . . . -179.2(2) ?
    C16 C8 C9 C10 . . . . -0.4(4) ?
    C7 C8 C9 C14 . . . . -1.0(2) ?
    C16 C8 C9 C14 . . . . 177.8(2) ?
    C14 C9 C10 C11 . . . . -1.1(3) ?
    C8 C9 C10 C11 . . . . 176.9(2) ?
    C9 C10 C11 C12 . . . . 0.0(4) ?
    C10 C11 C12 C13 . . . . 0.8(4) ?
    C11 C12 C13 C14 . . . . -0.5(4) ?
    C12 C13 C14 C9 . . . . -0.7(4) ?
    C12 C13 C14 N1 . . . . -178.4(2) ?
    C10 C9 C14 C13 . . . . 1.5(3) ?
    C8 C9 C14 C13 . . . . -177.0(2) ?
    C10 C9 C14 N1 . . . . 179.7(2) ?
    C8 C9 C14 N1 . . . . 1.1(2) ?
    C8 C7 C15 Br1 . . . . 82.3(2) ?
    N1 C7 C15 Br1 . . . . -103.6(2) ?
    C7 C8 C16 O3 . . . . 7.0(4) ?
    C9 C8 C16 O3 . . . . -171.7(2) ?
    C7 C8 C16 C17 . . . . -171.8(2) ?
    C9 C8 C16 C17 . . . . 9.5(3) ?
    O3 C16 C17 C18 . . . . -6.7(4) ?
    C8 C16 C17 C18 . . . . 172.2(2) ?
    C13 C14 N1 C7 . . . . 177.2(2) ?
    C9 C14 N1 C7 . . . . -0.8(2) ?
    C13 C14 N1 S1 . . . . -17.4(3) ?
    C9 C14 N1 S1 . . . . 164.61(15) ?
    C8 C7 N1 C14 . . . . 0.2(2) ?
    C15 C7 N1 C14 . . . . -174.9(2) ?
    C8 C7 N1 S1 . . . . -163.90(16) ?
    C15 C7 N1 S1 . . . . 21.1(3) ?
    C14 N1 S1 O2 . . . . 49.4(2) ?
    C7 N1 S1 O2 . . . . -148.47(19) ?
    C14 N1 S1 O1 . . . . 178.65(18) ?
    C7 N1 S1 O1 . . . . -19.2(2) ?
    C14 N1 S1 C1 . . . . -66.04(19) ?
    C7 N1 S1 C1 . . . . 96.1(2) ?
    C6 C1 S1 O2 . . . . 179.4(2) ?
    C2 C1 S1 O2 . . . . 4.7(2) ?
    C6 C1 S1 O1 . . . . 46.8(2) ?
    C2 C1 S1 O1 . . . . -127.98(19) ?
    C6 C1 S1 N1 . . . . -66.9(2) ?
    C2 C1 S1 N1 . . . . 118.35(19) ?
loop_
    _geom_hbond_atom_site_label_D
    _geom_hbond_atom_site_label_H
    _geom_hbond_atom_site_label_A
    _geom_hbond_site_symmetry_A
    _geom_hbond_distance_DH
    _geom_hbond_distance_HA
    _geom_hbond_distance_DA
    _geom_hbond_angle_DHA
    _geom_hbond_publ_flag
    C6 H6 Br1 . 0.93 2.89 3.815(2) 171 y
    C13 H13 O2 . 0.93 2.39 2.978(3) 121 y
    C15 H15B O1 . 0.97 2.15 2.833(3) 126 y
    C2 H2 O3 1_655 0.93 2.59 3.191(3) 123 y
    C15 H15A Cg3 3_567 0.97 2.74 3.486(3) 134 y
    C18 H18B Cg2 3_557 0.96 2.66 3.616(3) 174 y
_iucr_refine_instructions_details
;
TITL I in P2(1)/c
CELL  0.71073  10.2772   8.6610  18.8980   90.000   90.676   90.000
ZERR     4.00   0.0007   0.0006   0.0014    0.000    0.002    0.000
LATT   1
SYMM  - X, 1/2 + Y, 1/2 - Z
SFAC  C    H    N    O    S    BR
UNIT  72   64   4    12   4    4
MERG   2
HTAB C2 O2
HTAB C6 Br1
HTAB C13 O2
HTAB C15 O3
HTAB C15 O1
HTAB C2 O3_$1
EQIV $1 1+x, y, z
FMAP   2
PLAN   20
SIZE     0.300   0.340   0.380
ACTA
BOND   $H
CONF
L.S.   4
TEMP    22.00
WGHT    0.052800    0.863300
FVAR       0.45970
C1    1    0.358974    0.285474    1.153875    11.00000    0.02716    0.04089 =
         0.02682   -0.00444   -0.00282    0.00351
C2    1    0.490617    0.266867    1.140298    11.00000    0.02730    0.04751 =
         0.04174   -0.00203    0.00067   -0.00147
AFIX  43
H2    2    0.534851    0.338654    1.113000    11.00000   -1.20000
AFIX   0
C3    1    0.554463    0.140447    1.167917    11.00000    0.03047    0.06439 =
         0.04837   -0.00127   -0.00463    0.01185
AFIX  43
H3    2    0.642927    0.127594    1.159943    11.00000   -1.20000
AFIX   0
C4    1    0.489069    0.034097    1.206818    11.00000    0.04901    0.06746 =
         0.04152    0.01395   -0.00247    0.02140
AFIX  43
H4    2    0.533444   -0.050822    1.225126    11.00000   -1.20000
AFIX   0
C5    1    0.357314    0.050590    1.219521    11.00000    0.05451    0.07239 =
         0.05153    0.02904    0.01286    0.01053
AFIX  43
H5    2    0.313356   -0.023641    1.245564    11.00000   -1.20000
AFIX   0
C6    1    0.291673    0.177531    1.193382    11.00000    0.03316    0.06187 =
         0.04557    0.01259    0.00896    0.00677
AFIX  43
H6    2    0.203492    0.190583    1.202124    11.00000   -1.20000
AFIX   0
C7    1    0.031584    0.368826    1.080986    11.00000    0.02533    0.02925 =
         0.02813    0.00404    0.00011    0.00339
C8    1   -0.017998    0.286686    1.025179    11.00000    0.02854    0.03030 =
         0.02808    0.00356   -0.00074    0.00063
C9    1    0.085102    0.259979    0.975215    11.00000    0.03235    0.03177 =
         0.02700    0.00474    0.00007    0.00448
C10   1    0.093549    0.186130    0.909378    11.00000    0.04564    0.04569 =
         0.03067   -0.00330   -0.00122    0.00552
AFIX  43
H10   2    0.021716    0.135868    0.889803    11.00000   -1.20000
AFIX   0
C11   1    0.210987    0.189433    0.874003    11.00000    0.05337    0.06051 =
         0.03389   -0.00382    0.00637    0.01913
AFIX  43
H11   2    0.217305    0.140726    0.830321    11.00000   -1.20000
AFIX   0
C12   1    0.318843    0.263486    0.902211    11.00000    0.04086    0.06568 =
         0.04105    0.00461    0.01378    0.01442
AFIX  43
H12   2    0.395737    0.264609    0.876761    11.00000   -1.20000
AFIX   0
C13   1    0.315203    0.335605    0.967052    11.00000    0.03016    0.05247 =
         0.04093    0.00466    0.00520    0.00530
AFIX  43
H13   2    0.388038    0.384721    0.986131    11.00000   -1.20000
AFIX   0
C14   1    0.197023    0.331694    1.002957    11.00000    0.02828    0.03408 =
         0.02944    0.00397    0.00076    0.00561
C15   1   -0.039902    0.432416    1.142467    11.00000    0.03308    0.04239 =
         0.03206   -0.00156    0.00364    0.00503
AFIX  23
H15A  2   -0.123549    0.471727    1.126405    11.00000   -1.20000
H15B  2    0.009028    0.517941    1.162536    11.00000   -1.20000
AFIX   0
C16   1   -0.157626    0.239445    1.020062    11.00000    0.03083    0.03726 =
         0.03830    0.00439   -0.00338   -0.00234
C17   1   -0.200617    0.131459    0.962169    11.00000    0.04036    0.03991 =
         0.04523    0.00150   -0.00913   -0.00304
AFIX  23
H17A  2   -0.144028    0.041827    0.962098    11.00000   -1.20000
H17B  2   -0.192200    0.182938    0.916869    11.00000   -1.20000
AFIX   0
C18   1   -0.340778    0.078714    0.970914    11.00000    0.04822    0.05938 =
         0.06056   -0.00204   -0.01153   -0.01790
AFIX 137
H18A  2   -0.349418    0.026795    1.015493    11.00000   -1.50000
H18B  2   -0.363863    0.009284    0.933210    11.00000   -1.50000
H18C  2   -0.397458    0.166795    0.969554    11.00000   -1.50000
AFIX   0
N1    3    0.164941    0.398171    1.068671    11.00000    0.02437    0.03562 =
         0.02961   -0.00016   -0.00130    0.00158
O1    4    0.214528    0.519503    1.185708    11.00000    0.04285    0.05898 =
         0.05484   -0.02857   -0.00952    0.00967
O2    4    0.369720    0.546975    1.088111    11.00000    0.04120    0.03830 =
         0.07737    0.00619   -0.00493   -0.00936
O3    4   -0.235276    0.286325    1.063227    11.00000    0.03409    0.07825 =
         0.05927   -0.01559    0.00862   -0.01172
S1    5    0.280854    0.455467    1.126866    11.00000    0.02966    0.03327 =
         0.04338   -0.00678   -0.00580    0.00016
BR1   6   -0.067326    0.275817    1.215850    11.00000    0.04826    0.09283 =
         0.04125    0.02479    0.01231    0.01267
HKLF 4
REM  I in P2(1)/c
REM R1 =  0.0519 for   3726 Fo > 4sig(Fo)  and  0.1289 for all   7303 data
REM    218 parameters refined using      0 restraints
END
WGHT      0.0528      0.8633
REM Highest difference peak  1.112,  deepest hole -0.904,  1-sigma level  0.074
Q1    1  -0.0312  0.3603  1.2193  11.00000  0.05    1.11
Q2    1  -0.0397  0.2027  1.1995  11.00000  0.05    0.97
Q3    1  -0.0921  0.2657  1.2292  11.00000  0.05    0.77
Q4    1  -0.2064  0.1962  0.8755  11.00000  0.05    0.48
Q5    1   0.3121  0.3777  1.1426  11.00000  0.05    0.46
Q6    1   0.3256  0.2601  1.1808  11.00000  0.05    0.37
Q7    1   0.4333  0.2937  1.1531  11.00000  0.05    0.35
Q8    1   0.0003  0.4062  1.1116  11.00000  0.05    0.34
Q9    1   0.2585  0.3042  0.9937  11.00000  0.05    0.33
Q10   1   0.4241  0.2547  1.1385  11.00000  0.05    0.33
Q11   1   0.1473  0.2629  0.9911  11.00000  0.05    0.33
Q12   1  -0.1197  0.0340  0.9412  11.00000  0.05    0.32
Q13   1   0.1426  0.2041  0.8830  11.00000  0.05    0.32
Q14   1   0.2409  0.5004  1.1587  11.00000  0.05    0.32
Q15   1   0.0344  0.2653  0.9964  11.00000  0.05    0.31
Q16   1   0.1015  0.3768  1.0807  11.00000  0.05    0.31
Q17   1  -0.0801  0.2796  1.0103  11.00000  0.05    0.31
Q18   1   0.1410  0.3127  0.9833  11.00000  0.05    0.30
Q19   1   0.2628  0.1863  0.8934  11.00000  0.05    0.29
Q20   1   0.3178  0.5420  1.1152  11.00000  0.05    0.29
;
data_global
_journal_date_recd_electronic     2013-11-13
_journal_date_accepted     2013-11-16
_journal_name_full     'Acta Crystallographica, Section E'
_journal_year     2013
_journal_volume     69
_journal_issue     12
_journal_page_first     o1802
_journal_page_last     o1803
_journal_paper_category     QO
_journal_paper_doi     10.1107/S1600536813031413
_journal_coeditor_code     IS5323
_publ_contact_author_name     'G.Chakkaravarthi'
_publ_contact_author_address
;
Department of Physics
CPCL Polytechnic College
Chennai 600 068
India
;
_publ_contact_author_email
                             'chakkaravarthi_2005@yahoo.com, ryamuna1@gmail.com'
_publ_contact_author_fax     ?
_publ_contact_author_phone     '09940334668'
_publ_section_title
;
1-(2-Bromomethyl-1-phenylsulfonyl-1<i>H</i>-indol-3-yl)propan-1-one
;
loop_
    _publ_author_name
    _publ_author_address
    'M. Umadevi'
;
Research Scholar (Chemistry)
Bharathiyar University
Coimbatore 641 046
Tamilnadu
India
;
    'V. Saravanan'
;
Department of Organic Chemistry
University of Madras
Guindy Campus, Chennai 600 025
India
;
    'R. Yamuna'
;
Department of Sciences, Chemistry and Materials Research Lab
Amrita Vishwa Vidyapeetham University
Ettimadai, Coimbatore 641 112
India
;
    'A. K. Mohanakrishnan'
;
Department of Organic Chemistry
University of Madras
Guindy Campus, Chennai 600 025
India
;
    'G. Chakkaravarthi'
;
Department of Physics
CPCL Polytechnic College
Chennai 600 068
India
;
_publ_section_synopsis     .
