# Supplementary material for: 1-(2-Bromo­meth­yl-1-phenyl­sulfonyl-1H-indol-3-yl)propan-1-one
Source: Acta Crystallogr Sect E Struct Rep Online. 2013 Nov 23;69(Pt 12):o1802–3. doi: 10.1107/S1600536813031413 (PMC3885060; doi:10.1107/S1600536813031413)
Supplement: Supplementary file 2 [file e-69-o1802-Isup2.hkl]

#
# h,k,l, Fc-squared, Fo-squared, sigma(Fo-squared) and status flag
#
data_I
_shelx_title ' I in P2(1)/c'
_shelx_refln_list_code          4
_shelx_F_calc_maximum      216.58
_exptl_crystal_F_000       824.00
_reflns_d_resolution_high  0.6199
 
loop_
 _symmetry_equiv_pos_as_xyz
 'x, y, z'
 '-x, y+1/2, -z+1/2'
 '-x, -y, -z'
 'x, -y-1/2, z-1/2'
 
_cell_length_a    10.2772
_cell_length_b     8.6610
_cell_length_c    18.8980
_cell_angle_alpha  90.000
_cell_angle_beta   90.676
_cell_angle_gamma  90.000
 
_shelx_F_squared_multiplier     1.000
 
loop_
 _refln_index_h
 _refln_index_k
 _refln_index_l
 _refln_F_squared_calc
 _refln_F_squared_meas
 _refln_F_squared_sigma
 _refln_observed_status
   3   0   0     4945.67     5242.02    114.89 o
   4   0   0     1079.23     1193.65     18.74 o
   5   0   0     1503.39     1310.93     20.56 o
   6   0   0      335.99      199.61      6.07 o
   7   0   0     6287.28     6138.13     75.26 o
   8   0   0     2537.16     2474.22     27.56 o
   9   0   0     1722.80     1676.07     22.98 o
  10   0   0       20.58        9.99      5.99 o
  11   0   0      115.54      116.22      9.66 o
  12   0   0       19.18        9.38      7.52 o
  13   0   0       16.76      -10.02     10.02 o
  14   0   0      353.89      370.36     16.56 o
  15   0   0        9.34       19.26     16.33 o
   1   1   0      724.39      685.81      4.31 o
   2   1   0     9814.45    10462.10     80.59 o
   3   1   0     9506.54     9633.91    101.79 o
   4   1   0      927.79      810.74     16.90 o
   5   1   0     6733.38     7227.39     76.85 o
   6   1   0     3113.19     3448.47     37.78 o
   7   1   0        1.12        3.28      5.51 o
   8   1   0       49.06       47.86      4.91 o
   9   1   0        8.03       -4.76      6.26 o
  10   1   0      118.43      113.94      7.79 o
  11   1   0     1140.29     1080.30     18.89 o
  12   1   0      315.13      320.76     17.95 o
  13   1   0       89.25      105.29     10.57 o
  14   1   0        0.33        3.02     22.31 o
  15   1   0       10.34        4.35     19.78 o
   0   2   0    19295.38    21021.24    197.77 o
   1   2   0    20793.93    22188.63    129.36 o
   2   2   0     6815.11     6964.72     49.38 o
   3   2   0       49.78       44.52      1.69 o
   4   2   0      160.14      112.35      2.49 o
   5   2   0     1184.23     1158.95     20.99 o
   6   2   0     1990.91     1970.30     20.69 o
   7   2   0     3673.78     3710.60     46.00 o
   8   2   0     2066.58     2137.30     30.06 o
   9   2   0       16.84       19.45      7.45 o
  10   2   0       43.23       49.82      8.54 o
  11   2   0       96.36       69.93      9.52 o
  12   2   0      438.96      434.80     15.50 o
  13   2   0      338.10      360.03     18.49 o
  14   2   0       17.21        7.14     18.64 o
  15   2   0        3.01       11.31     23.99 o
   1   3   0      973.51      928.99      8.32 o
   2   3   0     8190.39     8829.85     54.29 o
   3   3   0      379.23      307.89      5.79 o
   4   3   0     2016.10     1845.67     14.45 o
   5   3   0     3425.87     3446.53     27.00 o
   6   3   0        6.43        9.07      2.76 o
   7   3   0        7.63        9.60      2.13 o
   8   3   0     1107.39      977.94     12.56 o
   9   3   0      107.28      134.79      9.80 o
  10   3   0      714.31      691.03     17.07 o
  11   3   0      281.08      296.36     12.98 o
  12   3   0       56.14       77.24     14.71 o
  13   3   0       22.25       13.99     26.64 o
  14   3   0        2.69       10.59     16.67 o
  15   3   0       35.61       29.54     18.30 o
   0   4   0    10994.85    11290.69    107.68 o
   1   4   0     1226.80     1240.17     10.29 o
   2   4   0      363.08      357.23      6.02 o
   3   4   0      394.42      383.00      5.51 o
   4   4   0        2.88        2.53      2.06 o
   5   4   0     2147.38     2272.39     19.11 o
   6   4   0     1169.77     1260.29     12.03 o
   7   4   0     1401.39     1404.54     13.23 o
   8   4   0       15.78       15.16      5.58 o
   9   4   0      353.37      348.43     13.13 o
  10   4   0        4.97       -7.69      7.69 o
  11   4   0        3.10       13.98     14.22 o
  12   4   0       88.17      116.26     16.49 o
  13   4   0       94.13       90.48     17.87 o
  14   4   0      177.15      240.50     21.30 o
  15   4   0        7.05        5.02     27.82 o
   1   5   0      276.92      286.67      5.84 o
   2   5   0     2633.18     2741.13     20.54 o
   3   5   0     1802.77     1716.28     14.83 o
   4   5   0      304.75      307.87      9.69 o
   5   5   0       17.10        5.96      2.51 o
   6   5   0     2287.81     2135.62     20.56 o
   7   5   0      120.62       97.86      5.69 o
   8   5   0       81.27      108.90      8.03 o
   9   5   0       11.31       25.40      7.79 o
  10   5   0       77.50       48.25      8.24 o
  11   5   0       64.24       74.29     11.02 o
  12   5   0      130.11      151.25     19.82 o
  13   5   0       14.05      -22.15     23.31 o
  14   5   0       25.31       53.03     20.74 o
  15   5   0       10.96      -17.65     31.23 o
   0   6   0      728.26      736.62     13.98 o
   1   6   0      401.87      404.80      7.22 o
   2   6   0      595.57      622.53      8.54 o
   3   6   0       98.73      103.83      6.43 o
   4   6   0      327.38      383.07      7.45 o
   5   6   0      421.53      480.03     10.28 o
   6   6   0       10.52       15.99      6.49 o
   7   6   0      154.19      183.47      7.82 o
   8   6   0        1.36        5.69     10.03 o
   9   6   0      215.85      201.69     12.78 o
  10   6   0      138.13      126.79     10.57 o
  11   6   0        2.76       14.03     10.02 o
  12   6   0      145.67      184.94     14.27 o
  13   6   0       22.59       46.22     21.48 o
  14   6   0        9.80       23.89     22.82 o
   1   7   0      724.75      729.91     10.75 o
   2   7   0       16.14       14.67      5.50 o
   3   7   0      211.14      183.49      6.99 o
   4   7   0      251.66      281.57      9.04 o
   5   7   0      127.10      135.75      7.95 o
   6   7   0      273.64      326.41      9.82 o
   7   7   0        0.86        3.63     10.03 o
   8   7   0        8.62        7.24     10.46 o
   9   7   0      163.29      192.54     23.02 o
  10   7   0      153.89      191.28     14.24 o
  11   7   0       18.76       29.79     11.84 o
  12   7   0       22.11       36.79     15.46 o
  13   7   0       49.06       37.63     23.74 o
  14   7   0       14.97       33.98     34.92 o
   0   8   0       46.90       55.00     11.48 o
   1   8   0      109.04      122.43      8.35 o
   2   8   0      253.96      279.44      9.66 o
   3   8   0      381.64      365.24     13.08 o
   4   8   0       32.47       53.70      9.74 o
   5   8   0       17.14        6.09      9.66 o
   6   8   0        1.25        4.66     10.00 o
   7   8   0       38.58       37.93     11.81 o
   8   8   0       29.34       47.59     12.09 o
   9   8   0       13.91       13.79     12.65 o
  10   8   0        2.11      -12.93     12.93 o
  11   8   0        9.05       11.32     13.54 o
  12   8   0       40.68       24.86     24.70 o
  13   8   0       27.23       26.23     26.18 o
   1   9   0        2.37        5.03      9.99 o
   2   9   0       56.17       77.84     13.17 o
   3   9   0        6.72        6.95     11.77 o
   4   9   0      377.71      370.97     15.20 o
   5   9   0      117.51      112.88     18.13 o
   6   9   0       19.00        9.72     12.83 o
   7   9   0       17.67       21.66     15.36 o
   8   9   0       66.87       75.26     16.52 o
   9   9   0       29.40       40.29     16.81 o
  10   9   0        1.43      -12.90     16.47 o
  11   9   0        5.74       23.36     17.35 o
  12   9   0        2.73       29.95     40.17 o
   0  10   0      262.69      279.28     21.23 o
   1  10   0       35.79       39.38     15.63 o
   2  10   0       52.20       53.14     17.04 o
   3  10   0       37.84       47.31     13.64 o
   4  10   0       20.03       12.79     14.00 o
   5  10   0      113.50       89.45     15.40 o
   6  10   0        9.13        0.13     16.70 o
   7  10   0       16.04        0.29     17.23 o
   8  10   0        1.03        6.73     23.65 o
   9  10   0       30.28       43.10     23.13 o
  10  10   0       13.13       44.34     19.02 o
  11  10   0        9.08        7.65     24.33 o
   1  11   0        0.19       47.70     18.05 o
   2  11   0        1.03       10.26     17.67 o
   3  11   0        6.90       31.29     15.98 o
   4  11   0        0.29        5.61     15.38 o
   5  11   0       14.92       39.99     16.19 o
   6  11   0        3.36       28.96     21.12 o
   7  11   0        0.66        5.15     19.17 o
   8  11   0        4.71       -5.13     19.77 o
   9  11   0       16.97       20.06     25.35 o
  10  11   0        1.11      -12.81     27.07 o
   0  12   0       70.03       72.12     39.23 o
   1  12   0        1.34       24.10     25.27 o
   2  12   0        1.85       16.33     25.63 o
   3  12   0       65.61       75.91     21.15 o
   4  12   0       37.34       39.36     21.57 o
   5  12   0        0.01      -27.03     27.03 o
   6  12   0        1.37       -5.99     21.58 o
   7  12   0       12.43       37.02     22.31 o
   8  12   0       21.73       49.02     28.20 o
   1  13   0        1.67       35.84     29.40 o
   2  13   0       10.36        2.39     30.23 o
   3  13   0        3.95        7.42     28.56 o
   4  13   0        2.68       29.15     24.28 o
   5  13   0        0.01       -0.13     29.58 o
   6  13   0        3.96       18.30     29.92 o
 -15   1   1        1.44        8.60     17.13 o
 -14   1   1       16.66       18.31     13.45 o
 -13   1   1       56.66       36.37     10.18 o
 -12   1   1        6.48        0.63      5.92 o
 -11   1   1      170.56      144.62      6.15 o
 -10   1   1       28.38       25.47      5.74 o
  -9   1   1      626.98      595.87     10.38 o
  -8   1   1      136.68      130.28      3.87 o
  -7   1   1       12.15       15.68      4.26 o
  -6   1   1      251.12      208.36      6.56 o
  -5   1   1       83.71      113.13      3.73 o
  -4   1   1       91.62      106.55      3.93 o
  -3   1   1      232.18      236.67      6.61 o
  -2   1   1     1104.12     1102.96      8.34 o
  -1   1   1     6269.61     6453.80     41.44 o
   0   1   1     7775.68     7158.16    132.62 o
   1   1   1      266.28      318.71      2.55 o
   2   1   1      386.99      409.47      3.60 o
   3   1   1     6328.81     6841.14     83.57 o
   4   1   1     3016.14     3420.62     53.45 o
   5   1   1        9.60        0.20      3.31 o
   6   1   1      121.02      119.81      5.00 o
   7   1   1      730.40      756.73     10.92 o
   8   1   1       38.92       40.39      4.80 o
   9   1   1      371.79      316.92     10.12 o
  10   1   1       41.99       46.19      7.39 o
  11   1   1       11.85       -1.88      7.84 o
  12   1   1      330.54      293.01     11.37 o
  13   1   1       13.66       15.57     12.97 o
  14   1   1        1.81       -3.16     12.90 o
  15   1   1       65.06       50.21     30.73 o
 -15   2   1        0.89       15.38     24.89 o
 -14   2   1       12.41        9.10     16.61 o
 -13   2   1       12.61       15.23     14.24 o
 -12   2   1       54.10       71.09     15.92 o
 -11   2   1       15.13       23.93      9.29 o
 -10   2   1        6.95       -5.11      9.87 o
  -9   2   1      152.61      121.45      8.65 o
  -8   2   1      535.91      479.03     12.26 o
  -7   2   1     1449.76     1325.17     17.66 o
  -6   2   1       17.89        8.93      3.58 o
  -5   2   1      323.53      379.20      4.99 o
  -4   2   1      986.22     1113.87      9.45 o
  -3   2   1      747.84      696.51      5.95 o
  -2   2   1      700.85      761.39      6.09 o
  -1   2   1      702.80      831.65      5.74 o
   0   2   1     4058.27     4484.19     30.52 o
   1   2   1    23999.75    25696.27    155.72 o
   2   2   1        5.74        5.25      0.85 o
   3   2   1       79.77       97.20      2.34 o
   4   2   1        5.78       -0.30      2.24 o
   5   2   1      741.49      681.95      8.83 o
   6   2   1      664.46      597.99      9.79 o
   7   2   1      237.29      242.61      8.06 o
   8   2   1       11.24       23.00      9.20 o
   9   2   1      793.62      740.29     15.40 o
  10   2   1       78.67       64.00      8.61 o
  11   2   1        0.11       10.76      9.10 o
  12   2   1       28.59       14.74     10.13 o
  13   2   1       14.30       12.93     11.16 o
  14   2   1        0.97       10.71     14.65 o
  15   2   1        6.18       -6.06     22.71 o
 -15   3   1        4.90       29.81     23.42 o
 -14   3   1       10.63       17.71     16.93 o
 -13   3   1      140.16      147.23     17.32 o
 -12   3   1      277.18      285.75     32.79 o
 -11   3   1       91.83      104.24     11.23 o
 -10   3   1       48.79       32.29      9.76 o
  -9   3   1      477.97      488.51     11.04 o
  -8   3   1      255.08      219.88      7.25 o
  -7   3   1       78.35       57.63      3.73 o
  -6   3   1      135.15      141.70      3.61 o
  -5   3   1     1007.23     1059.21      9.82 o
  -4   3   1     1459.31     1389.26     12.08 o
  -3   3   1     1072.79     1257.42     11.02 o
  -2   3   1       33.76       23.05      2.54 o
  -1   3   1     1265.65     1209.36     10.76 o
   0   3   1       11.19       19.96      1.68 o
   1   3   1     3360.98     3654.26     25.43 o
   2   3   1     2228.71     2451.30     16.70 o
   3   3   1       43.94       44.67      2.71 o
   4   3   1     2207.02     2218.91     17.02 o
   5   3   1     1462.46     1333.59     11.71 o
   6   3   1      859.75      859.26      8.48 o
   7   3   1      127.78      131.36      3.91 o
   8   3   1      106.83      108.87      4.01 o
   9   3   1       82.98       60.89      8.99 o
  10   3   1      330.17      328.15     12.36 o
  11   3   1      160.40      136.75     11.58 o
  12   3   1        2.67       -5.81     14.05 o
  13   3   1       64.75       56.67     15.78 o
  14   3   1      116.14      135.93     22.26 o
  15   3   1        0.23       17.70     26.17 o
 -15   4   1       47.30       61.56     28.91 o
 -14   4   1       13.58       39.60     19.20 o
 -13   4   1       22.08       21.27     17.35 o
 -12   4   1       68.55       68.06     16.11 o
 -11   4   1       75.03       61.00      9.09 o
 -10   4   1      252.46      225.00      8.17 o
  -9   4   1        4.06        0.74      6.01 o
  -8   4   1      127.43      119.08      6.39 o
  -7   4   1     4488.25     4506.29     41.40 o
  -6   4   1      882.85      896.21      9.68 o
  -5   4   1     1497.83     1511.59     13.73 o
  -4   4   1        2.70        1.56      2.08 o
  -3   4   1      800.88      813.74      8.20 o
  -2   4   1     4181.78     4107.97     28.89 o
  -1   4   1     2144.09     1904.51     14.52 o
   0   4   1     2291.90     2406.39     17.78 o
   1   4   1       50.59       56.57      2.90 o
   2   4   1      711.05      697.84      7.41 o
   3   4   1      318.15      276.57      4.96 o
   4   4   1     1248.74     1399.90     11.89 o
   5   4   1      152.59      159.51      4.13 o
   6   4   1       93.15       89.90      4.01 o
   7   4   1     2521.65     2323.41     19.68 o
   8   4   1      206.08      186.03      6.00 o
   9   4   1        7.75        4.05      4.98 o
  10   4   1       12.39        3.42      7.22 o
  11   4   1       26.13       26.72     14.37 o
  12   4   1        6.96       -2.71     15.59 o
  13   4   1       23.06       13.68     17.96 o
  14   4   1        5.16       14.57     18.87 o
  15   4   1       17.62       13.96     27.78 o
 -15   5   1       34.31       11.78     32.08 o
 -14   5   1        7.25       31.57     21.01 o
 -13   5   1        1.08       -3.95     19.26 o
 -12   5   1       75.04       84.41     11.41 o
 -11   5   1      149.58      136.18     11.72 o
 -10   5   1      113.45       90.07     11.55 o
  -9   5   1      129.44      137.61      8.90 o
  -8   5   1       20.69        7.86      7.38 o
  -7   5   1      636.68      548.81     11.09 o
  -6   5   1       32.04       36.16      5.85 o
  -5   5   1      524.60      487.13      9.29 o
  -4   5   1      346.67      321.02      6.27 o
  -3   5   1      165.06      139.08      4.43 o
  -2   5   1      805.61      840.59      8.65 o
  -1   5   1      207.26      269.16      7.39 o
   0   5   1      740.45      717.61      7.87 o
   1   5   1        5.16        8.78      3.05 o
   2   5   1      250.01      253.22      5.37 o
   3   5   1     2466.27     2532.70     20.30 o
   4   5   1     2046.82     1997.68     17.98 o
   5   5   1      697.33      624.79      9.34 o
   6   5   1        4.52       -4.93      4.93 o
   7   5   1        4.12        3.54      5.14 o
   8   5   1       61.16       48.91      6.60 o
   9   5   1        7.98       -1.75      6.66 o
  10   5   1       20.98       19.89      8.02 o
  11   5   1       76.10       74.15     10.75 o
  12   5   1      102.77       59.49     18.85 o
  13   5   1        2.57       24.30     19.83 o
  14   5   1        6.73       -2.23     23.07 o
  15   5   1        0.69       -7.52     30.24 o
 -14   6   1      125.94      210.47     41.90 o
 -13   6   1        6.98       19.82     21.88 o
 -12   6   1       22.42        9.10     12.96 o
 -11   6   1       43.87       55.46     10.57 o
 -10   6   1       24.73       21.79     10.11 o
  -9   6   1       65.79       62.23      9.63 o
  -8   6   1      457.42      429.21     22.42 o
  -7   6   1       21.43       17.98      8.77 o
  -6   6   1       40.82       18.93      7.47 o
  -5   6   1      235.86      252.72      8.64 o
  -4   6   1        0.71       -1.50      4.48 o
  -3   6   1     1173.81     1013.46     11.70 o
  -2   6   1      721.54      658.11      9.02 o
  -1   6   1     1113.07     1115.06     10.91 o
   0   6   1     1678.81     1631.74     15.03 o
   1   6   1      280.31      264.27      8.97 o
   2   6   1       56.41       62.95      4.43 o
   3   6   1        2.71       23.50      4.46 o
   4   6   1      539.54      433.89      8.98 o
   5   6   1      973.62      987.53     13.98 o
   6   6   1     3293.66     3309.63     32.65 o
   7   6   1       86.30       64.18      7.07 o
   8   6   1       45.95       24.58      7.78 o
   9   6   1      478.56      433.99     16.63 o
  10   6   1      288.90      250.70     11.41 o
  11   6   1       12.39        4.26      9.90 o
  12   6   1        2.50        3.03     19.94 o
  13   6   1       15.03        6.93     21.80 o
  14   6   1        0.87        1.11     22.73 o
 -14   7   1        5.61       77.04     38.09 o
 -13   7   1        3.02       26.70     22.93 o
 -12   7   1       19.91       34.55     19.78 o
 -11   7   1      136.56      150.51     12.67 o
 -10   7   1       13.43        6.95     11.59 o
  -9   7   1        0.31       -1.40     11.16 o
  -8   7   1        7.69       28.42     10.37 o
  -7   7   1      134.42       95.77     10.79 o
  -6   7   1      490.53      426.41     12.47 o
  -5   7   1      452.85      394.63     11.93 o
  -4   7   1       76.31       89.19      8.61 o
  -3   7   1      327.94      352.87      8.64 o
  -2   7   1      331.48      353.50      8.75 o
  -1   7   1        8.09       11.80      5.98 o
   0   7   1      493.98      478.63      9.16 o
   1   7   1       62.89       75.19      5.70 o
   2   7   1      608.18      598.29     12.04 o
   3   7   1      879.76      840.65     12.59 o
   4   7   1      545.93      513.84     11.54 o
   5   7   1      424.43      373.54     10.34 o
   6   7   1      160.02      107.22     10.98 o
   7   7   1       45.15       22.40      8.69 o
   8   7   1        3.28       11.80     10.39 o
   9   7   1       73.25      109.47     11.67 o
  10   7   1        6.95        7.37     11.46 o
  11   7   1        2.20       11.63     11.71 o
  12   7   1       27.57       -8.61     22.93 o
  13   7   1        3.60       32.53     22.99 o
  14   7   1        9.56       -1.42     34.50 o
 -13   8   1        0.06       35.19     26.71 o
 -12   8   1       24.24       57.88     17.78 o
 -11   8   1        7.37       11.57     13.54 o
 -10   8   1        2.91       -9.90     12.95 o
  -9   8   1       30.68       22.87     12.86 o
  -8   8   1       10.78       14.92     12.40 o
  -7   8   1      321.29      361.58     14.83 o
  -6   8   1       20.53       55.41     11.10 o
  -5   8   1      443.35      361.82     12.42 o
  -4   8   1       15.39       -2.82      8.84 o
  -3   8   1      191.16      240.87     12.10 o
  -2   8   1      363.45      352.50     11.00 o
  -1   8   1      204.31      198.92      9.15 o
   0   8   1      526.25      527.23     12.14 o
   1   8   1        4.96        9.21      7.35 o
   2   8   1      247.70      236.48     10.22 o
   3   8   1      125.41       98.91     10.70 o
   4   8   1      189.50      235.88     10.99 o
   5   8   1      274.54      316.82     11.95 o
   6   8   1        1.93       -2.36     11.22 o
   7   8   1      486.14      469.51     16.36 o
   8   8   1      114.74       99.83     13.00 o
   9   8   1        8.72       11.05     12.77 o
  10   8   1       98.78       86.31     13.59 o
  11   8   1      100.09       71.17     15.01 o
  12   8   1        0.11        5.79     24.33 o
  13   8   1       25.53       40.52     27.75 o
 -12   9   1       36.65       41.31     37.10 o
 -11   9   1        0.73       22.23     18.37 o
 -10   9   1       13.02       28.87     25.31 o
  -9   9   1       88.46       86.56     17.33 o
  -8   9   1        0.33       -2.52     17.33 o
  -7   9   1        3.17       11.02     23.62 o
  -6   9   1       15.28       36.57     13.39 o
  -5   9   1       82.76       89.69     12.82 o
  -4   9   1      171.59      186.06     13.46 o
  -3   9   1       16.39       22.09     12.21 o
  -2   9   1      105.88       86.80     11.71 o
  -1   9   1        0.24       -0.51      9.79 o
   0   9   1        0.87       -7.29      9.68 o
   1   9   1      251.77      268.70     11.92 o
   2   9   1      336.33      363.89     14.61 o
   3   9   1        1.13        1.45     12.59 o
   4   9   1       81.99       97.48     12.95 o
   5   9   1      148.46      117.40     13.56 o
   6   9   1        2.55       10.93     15.96 o
   7   9   1       73.33       86.08     15.85 o
   8   9   1       12.01       25.74     16.20 o
   9   9   1        2.15       22.67     16.25 o
  10   9   1       55.13       59.50     17.20 o
  11   9   1       17.18       30.04     36.53 o
  12   9   1       30.98       41.03     40.03 o
 -11  10   1        1.15      -25.43     25.43 o
 -10  10   1        3.95       23.39     21.12 o
  -9  10   1       32.88       79.58     34.65 o
  -8  10   1       10.91       27.06     18.40 o
  -7  10   1        0.75        5.49     17.05 o
  -6  10   1        0.86      -13.45     27.12 o
  -5  10   1       39.36       62.78     14.79 o
  -4  10   1        2.76        1.38     13.70 o
  -3  10   1        9.60        1.15     14.17 o
  -2  10   1        5.54       21.65     12.98 o
  -1  10   1        1.10       12.80     18.05 o
   0  10   1       57.97       58.89     13.55 o
   1  10   1       47.15       80.31     13.89 o
   2  10   1       15.04       16.45     13.00 o
   3  10   1       59.28       36.58     15.70 o
   4  10   1       17.35       24.67     17.38 o
   5  10   1        9.35        9.26     14.25 o
   6  10   1       21.66       55.79     17.41 o
   7  10   1        0.31      -15.70     17.10 o
   8  10   1        2.35       18.59     17.76 o
   9  10   1       11.78        1.43     18.28 o
  10  10   1        8.14       13.66     18.77 o
  11  10   1        1.29        4.73     24.65 o
 -10  11   1        0.69      -21.68     27.65 o
  -9  11   1        2.25        5.95     25.17 o
  -8  11   1       79.56      134.58     21.77 o
  -7  11   1        0.02       37.96     20.34 o
  -6  11   1       88.92      101.82     23.75 o
  -5  11   1       20.44       38.93     17.39 o
  -4  11   1       40.96       14.92     16.06 o
  -3  11   1       36.68       24.13     18.72 o
  -2  11   1       45.78      117.80     20.52 o
  -1  11   1       24.36       20.91     17.76 o
   0  11   1      129.07      156.75     23.82 o
   1  11   1       19.30        0.23     19.95 o
   2  11   1       92.34       95.93     19.34 o
   3  11   1      311.98      344.73     23.73 o
   4  11   1        1.42        7.01     16.03 o
   5  11   1       65.47      106.86     16.75 o
   6  11   1        3.20        2.57     19.14 o
   7  11   1        0.74       59.74     20.29 o
   8  11   1        1.62        5.61     20.41 o
   9  11   1       18.51       10.93     26.74 o
  10  11   1       10.33       24.77     82.27 o
  -8  12   1        4.92       -0.56     35.47 o
  -7  12   1        0.04       31.05     22.34 o
  -6  12   1        1.88       24.60     21.39 o
  -5  12   1        6.72       15.85     26.66 o
  -4  12   1        4.72       12.62     20.70 o
  -3  12   1        3.27       10.04     20.54 o
  -2  12   1        0.61        5.10     20.64 o
  -1  12   1        3.15        2.37     25.76 o
   0  12   1       11.97      -20.22     26.78 o
   1  12   1       15.11       19.18     31.63 o
   2  12   1        2.41       20.87     20.50 o
   3  12   1        3.01       49.79     21.34 o
   4  12   1       23.04       40.14     21.48 o
   5  12   1        0.06      -22.75     33.62 o
   6  12   1        5.90       66.46     22.22 o
   7  12   1        3.93       26.81     34.38 o
   8  12   1        5.27       -7.79     50.06 o
  -6  13   1        0.18       25.08     56.95 o
  -5  13   1        3.83        5.54     29.68 o
  -4  13   1       13.14       39.51     23.70 o
  -3  13   1        0.55       36.02     50.18 o
  -2  13   1       10.86       -6.70     34.26 o
  -1  13   1        5.30       20.87     31.18 o
   0  13   1        2.07      -31.70     48.91 o
   1  13   1       34.15      113.60     52.62 o
   2  13   1       13.38       57.85     35.73 o
   3  13   1        6.66       46.34     30.14 o
   4  13   1        8.40        8.11     23.98 o
   5  13   1        5.45       62.25     31.41 o
   6  13   1        1.33        3.50     47.37 o
 -15   0   2       26.61       34.04     13.02 o
 -14   0   2      414.76      398.12     20.37 o
 -13   0   2      110.39      103.47     17.01 o
 -12   0   2      561.34      528.88     13.78 o
 -11   0   2      628.12      652.04     13.94 o
 -10   0   2       52.71       35.18      6.64 o
  -9   0   2     2856.36     2696.01     47.67 o
  -8   0   2     4124.30     4094.33     51.38 o
  -7   0   2     2236.42     2143.82     27.93 o
  -6   0   2     2241.44     2182.54     28.06 o
  -5   0   2       67.76       39.69      3.30 o
  -4   0   2     2314.94     2837.80     35.48 o
  -3   0   2    12285.26    12792.33    135.08 o
  -2   0   2    46907.34    46831.83    497.60 o
  -1   0   2     1879.07     2180.72     19.59 o
   0   0   2       94.77       69.11      7.63 o
   1   0   2     2885.44     3194.25     50.71 o
   2   0   2      176.97      205.08      8.60 o
   3   0   2     4299.71     4340.55     53.70 o
   4   0   2       48.52       36.63      4.02 o
   5   0   2    13637.59    14348.58    174.50 o
   6   0   2     7093.77     6921.74     84.66 o
   7   0   2     2866.59     3004.64     37.77 o
   8   0   2       18.15        9.96      4.36 o
   9   0   2      100.56      120.15      7.28 o
  10   0   2     1302.06     1238.10     18.53 o
  11   0   2      419.55      382.69     10.45 o
  12   0   2      222.02      235.42     13.67 o
  13   0   2       28.30       27.10     10.07 o
  14   0   2       68.06       89.89     18.08 o
 -15   1   2        0.64       27.82     22.43 o
 -14   1   2      155.77      172.95     15.58 o
 -13   1   2       27.39       24.63      8.91 o
 -12   1   2      219.93      221.59      8.09 o
 -11   1   2      559.34      500.04      8.96 o
 -10   1   2       64.11       47.24      5.45 o
  -9   1   2      125.20      100.10      5.43 o
  -8   1   2      172.33      132.37      3.92 o
  -7   1   2      563.42      594.82      7.40 o
  -6   1   2     1401.78     1252.77     12.24 o
  -5   1   2     7150.15     7383.48     59.18 o
  -4   1   2     3905.92     3945.18     34.68 o
  -3   1   2    12928.86    13183.98    104.85 o
  -2   1   2     1265.76     1221.98      9.31 o
  -1   1   2       20.23       17.42      1.76 o
   0   1   2    11549.53    12205.80     77.29 o
   1   1   2     1611.22     1723.29     12.03 o
   2   1   2    25098.41    26585.92    166.91 o
   3   1   2    15631.21    16534.81    124.82 o
   4   1   2    17008.65    18227.11    220.28 o
   5   1   2     2124.58     2367.31     30.44 o
   6   1   2       81.98      119.22      7.59 o
   7   1   2       36.40       50.08      4.98 o
   8   1   2      392.50      338.52     10.82 o
   9   1   2     4479.03     4204.59     54.04 o
  10   1   2     1573.99     1512.20     22.92 o
  11   1   2      289.05      297.63     11.12 o
  12   1   2      190.84      198.31     10.18 o
  13   1   2       45.98       46.29     10.03 o
  14   1   2       16.47       -0.20     13.10 o
  15   1   2       74.25       82.63     17.96 o
 -15   2   2      105.36      137.46     26.78 o
 -14   2   2      107.51       86.56     16.32 o
 -13   2   2       13.63       33.63     14.90 o
 -12   2   2        4.81       -6.32     10.57 o
 -11   2   2        6.48        5.39      9.91 o
 -10   2   2      973.57      973.16     20.24 o
  -9   2   2     2332.39     2251.47     24.24 o
  -8   2   2     1291.07     1271.17     15.87 o
  -7   2   2     1744.31     1769.81     17.26 o
  -6   2   2     1585.03     1587.56     15.53 o
  -5   2   2        7.01        4.16      2.43 o
  -4   2   2       41.67       40.05      4.25 o
  -3   2   2     1713.13     1897.13     15.14 o
  -2   2   2     6370.25     6953.11     49.24 o
  -1   2   2    31575.18    32085.84    203.02 o
   0   2   2       73.03      102.99      2.75 o
   1   2   2     9691.29    10412.08     66.37 o
   2   2   2     1759.52     1752.90     14.05 o
   3   2   2     2952.75     3031.17     22.09 o
   4   2   2     6081.32     6579.06     49.67 o
   5   2   2     5710.97     5664.58     82.59 o
   6   2   2     2207.68     2107.41     24.41 o
   7   2   2      560.60      547.27     10.51 o
   8   2   2      957.53      912.42     16.69 o
   9   2   2      109.28      120.67      9.62 o
  10   2   2        0.27       -8.24      8.24 o
  11   2   2       30.14       16.13      9.26 o
  12   2   2       10.65       11.17     10.16 o
  13   2   2      107.67      132.36     12.11 o
  14   2   2       22.33       17.96     14.99 o
  15   2   2        1.21       12.02     23.57 o
 -15   3   2        2.82       15.80     19.31 o
 -14   3   2      153.73      164.99     18.97 o
 -13   3   2      200.38      237.89     18.62 o
 -12   3   2      251.21      239.09     17.43 o
 -11   3   2       94.46      106.78     11.41 o
 -10   3   2      345.22      361.44     10.46 o
  -9   3   2     1096.47     1015.05     13.78 o
  -8   3   2     1156.10     1104.41     12.65 o
  -7   3   2     1928.01     1894.19     28.38 o
  -6   3   2      877.77      851.06      9.37 o
  -5   3   2      248.92      237.19      5.74 o
  -4   3   2     9822.71    10157.78     76.16 o
  -3   3   2     7076.54     7134.52     62.22 o
  -2   3   2      102.35      120.63      2.66 o
  -1   3   2      805.54      944.56      7.85 o
   0   3   2       10.10       15.27      1.80 o
   1   3   2      729.60      637.75      6.21 o
   2   3   2     2373.01     2202.51     16.04 o
   3   3   2     4365.39     4713.35     36.26 o
   4   3   2     3385.19     3524.35     26.08 o
   5   3   2     1754.45     1693.34     14.36 o
   6   3   2      189.18      165.29      3.91 o
   7   3   2     2975.09     2999.14     25.63 o
   8   3   2      498.66      510.14      7.14 o
   9   3   2      346.92      362.97     13.56 o
  10   3   2      745.18      756.27     17.73 o
  11   3   2      341.70      354.41     13.58 o
  12   3   2        4.65       -8.11     14.18 o
  13   3   2        1.18       14.71     15.74 o
  14   3   2        3.89       12.95     32.11 o
  15   3   2        2.24       19.78     25.79 o
 -15   4   2       12.36       33.50     28.39 o
 -14   4   2       74.23      122.50     29.98 o
 -13   4   2       21.67       30.52     18.70 o
 -12   4   2       45.44       62.97     19.61 o
 -11   4   2      136.16      114.05     10.07 o
 -10   4   2       20.77       16.70      7.32 o
  -9   4   2      410.20      410.52     11.06 o
  -8   4   2      553.79      557.59     10.82 o
  -7   4   2     1017.18      998.23     12.76 o
  -6   4   2       32.81       25.12      4.20 o
  -5   4   2       11.43        9.53      3.90 o
  -4   4   2      499.02      585.42      8.50 o
  -3   4   2      593.17      509.38     14.27 o
  -2   4   2     4248.23     4113.36     30.57 o
  -1   4   2     1394.23     1302.80     10.76 o
   0   4   2     4037.79     3958.74     29.47 o
   1   4   2      854.91      804.07      8.05 o
   2   4   2     1306.45     1505.47     12.03 o
   3   4   2      415.55      420.38      5.80 o
   4   4   2      357.20      421.42      5.83 o
   5   4   2      181.60      156.10      4.12 o
   6   4   2      825.41      876.18     12.81 o
   7   4   2     2012.92     2018.78     22.92 o
   8   4   2      612.31      566.39      9.31 o
   9   4   2        8.67        0.01      4.93 o
  10   4   2       21.28       14.65      6.18 o
  11   4   2       59.25       78.21     29.29 o
  12   4   2       44.72       25.46     15.89 o
  13   4   2       71.34       72.02     23.16 o
  14   4   2        0.77       17.81     18.91 o
  15   4   2       35.31       47.08     27.73 o
 -15   5   2        1.06       -3.93     32.37 o
 -14   5   2       81.11      121.35     40.15 o
 -13   5   2        4.43       15.11     20.11 o
 -12   5   2       34.28       37.37     11.61 o
 -11   5   2      149.96      175.58     13.50 o
 -10   5   2      323.78      350.61     12.05 o
  -9   5   2        5.42       -6.06      7.97 o
  -8   5   2       31.85       60.41      9.09 o
  -7   5   2      149.47      175.79      7.56 o
  -6   5   2      240.68      243.19      7.56 o
  -5   5   2     3755.22     3598.86     33.69 o
  -4   5   2       20.73       15.55      4.37 o
  -3   5   2      352.97      379.02      7.47 o
  -2   5   2     2360.83     2417.76     19.55 o
  -1   5   2      596.72      582.77      7.40 o
   0   5   2     1739.53     1758.09     15.02 o
   1   5   2      172.73      151.66      4.83 o
   2   5   2      879.12      870.54      8.83 o
   3   5   2      349.47      309.07      6.11 o
   4   5   2     2646.47     2575.99     22.16 o
   5   5   2        1.82       -2.22      2.56 o
   6   5   2       42.46       69.43      6.07 o
   7   5   2      118.43      144.16      6.41 o
   8   5   2      123.01      141.91      8.16 o
   9   5   2     1723.38     1708.29     20.84 o
  10   5   2       24.92       37.61      7.03 o
  11   5   2        0.89       -2.50     16.30 o
  12   5   2       38.82       40.46     18.60 o
  13   5   2       77.30       85.63     20.18 o
  14   5   2       48.85       34.73     26.66 o
  15   5   2       14.39       12.35     29.72 o
 -14   6   2        0.59       13.65     22.43 o
 -13   6   2        5.46        3.39     13.28 o
 -12   6   2       30.58        3.84     22.13 o
 -11   6   2        1.09       15.36     10.50 o
 -10   6   2       41.35       23.49      9.92 o
  -9   6   2       37.72       42.86      9.71 o
  -8   6   2       39.48       37.85      9.44 o
  -7   6   2      155.90      191.21      9.05 o
  -6   6   2       23.96       40.31      7.73 o
  -5   6   2       40.46       21.22      7.23 o
  -4   6   2      208.97      170.08      6.43 o
  -3   6   2      154.06      136.43      5.94 o
  -2   6   2      541.93      514.09      8.67 o
  -1   6   2      174.29      166.51      5.30 o
   0   6   2       19.35       17.66      4.21 o
   1   6   2       67.83       57.96      4.46 o
   2   6   2        0.49       -0.35      4.16 o
   3   6   2        2.41        4.47      4.42 o
   4   6   2      153.89      178.36      5.63 o
   5   6   2      395.25      379.79      9.48 o
   6   6   2      419.16      451.85     10.73 o
   7   6   2      221.93      235.05     10.00 o
   8   6   2       63.13       57.77      8.05 o
   9   6   2        3.37        9.09      7.99 o
  10   6   2       14.01       25.97      9.66 o
  11   6   2        3.17        4.04     15.51 o
  12   6   2        8.62        2.09     19.98 o
  13   6   2        0.37       -4.88     21.17 o
  14   6   2        0.37        7.84     28.20 o
 -14   7   2       33.76       42.35     34.97 o
 -13   7   2       13.06       27.86     16.00 o
 -12   7   2       39.86       60.85     16.81 o
 -11   7   2        1.92        5.69     15.29 o
 -10   7   2       21.39       34.86     11.95 o
  -9   7   2       53.18       81.38     11.53 o
  -8   7   2        1.63       11.08     10.40 o
  -7   7   2      264.67      227.74     14.75 o
  -6   7   2       50.29       47.17     11.13 o
  -5   7   2      107.33      112.83     11.53 o
  -4   7   2     1092.66     1094.23     17.24 o
  -3   7   2     1227.27     1232.70     15.28 o
  -2   7   2      349.97      316.23      8.29 o
  -1   7   2      108.47      105.74      6.67 o
   0   7   2       11.96       13.83      5.26 o
   1   7   2      228.03      242.26      7.04 o
   2   7   2      388.99      394.82      9.39 o
   3   7   2        1.63       -5.73      5.73 o
   4   7   2        0.31       -6.85      6.85 o
   5   7   2      533.78      516.32     11.86 o
   6   7   2        2.17       10.88      7.56 o
   7   7   2      731.34      762.68     15.63 o
   8   7   2        5.19       17.34      9.14 o
   9   7   2       45.06       47.74      9.69 o
  10   7   2      136.11      142.55     12.13 o
  11   7   2       74.20       48.58     14.47 o
  12   7   2       15.90        6.69     22.41 o
  13   7   2       40.57       46.44     52.08 o
  14   7   2        0.26       34.12     34.69 o
 -13   8   2       18.17       21.04     41.95 o
 -12   8   2        6.49        7.16     17.15 o
 -11   8   2        0.21        8.44     13.72 o
 -10   8   2       49.61       46.05     13.61 o
  -9   8   2        4.99        1.07     12.70 o
  -8   8   2        6.45        5.11     12.11 o
  -7   8   2      104.11      131.83     13.09 o
  -6   8   2      292.23      318.95     12.75 o
  -5   8   2       25.97       45.90      9.96 o
  -4   8   2       94.80       90.58     10.91 o
  -3   8   2       21.82       26.41     10.01 o
  -2   8   2      227.00      209.92      9.19 o
  -1   8   2       45.91       42.25      8.24 o
   0   8   2        8.61       -2.57      7.50 o
   1   8   2      197.28      180.94     10.89 o
   2   8   2      253.58      238.76     12.21 o
   3   8   2       42.25       39.27     10.41 o
   4   8   2      117.32      127.29     10.16 o
   5   8   2        1.20        3.87      9.44 o
   6   8   2       98.99       90.01     10.25 o
   7   8   2        7.83       22.96     11.76 o
   8   8   2        8.27       10.85     11.73 o
   9   8   2       86.90       93.90     18.65 o
  10   8   2      123.28      148.64     14.56 o
  11   8   2       17.46       32.66     18.42 o
  12   8   2        0.39      -12.30     24.11 o
  13   8   2       25.96       68.30     26.72 o
 -12   9   2        4.51       48.98     40.41 o
 -11   9   2        6.57      -13.06     17.45 o
 -10   9   2        1.74        2.92     16.59 o
  -9   9   2        1.05       -1.77     16.49 o
  -8   9   2       18.13       33.09     15.97 o
  -7   9   2       49.61       79.47     15.57 o
  -6   9   2        8.35       -9.23     13.05 o
  -5   9   2      223.39      231.25     14.52 o
  -4   9   2        4.26       28.09     12.41 o
  -3   9   2        4.09       12.59     12.65 o
  -2   9   2        8.15        2.97     11.86 o
  -1   9   2        4.81        2.21      9.98 o
   0   9   2       72.41       97.03      9.76 o
   1   9   2        0.10       -5.23     10.36 o
   2   9   2        8.32        2.51     11.24 o
   3   9   2        6.34        7.73     11.91 o
   4   9   2      245.11      237.56     13.77 o
   5   9   2       23.93       27.85     15.06 o
   6   9   2        9.95       25.08     12.71 o
   7   9   2        5.90      -13.43     19.31 o
   8   9   2        9.87       15.16     15.80 o
   9   9   2        9.85       33.50     16.65 o
  10   9   2       21.03       16.54     21.22 o
  11   9   2        7.17      -16.87     22.41 o
  12   9   2        1.04       -9.56     39.46 o
 -11  10   2       12.04      -20.56     24.39 o
 -10  10   2        6.01       11.63     19.40 o
  -9  10   2        1.22       14.36     18.56 o
  -8  10   2        0.34       -6.24     17.76 o
  -7  10   2       60.22       54.23     17.63 o
  -6  10   2       20.44       22.35     16.66 o
  -5  10   2       44.81       53.12     14.73 o
  -4  10   2       25.32       40.79     14.09 o
  -3  10   2       72.55       75.70     14.06 o
  -2  10   2       68.48       87.45     14.25 o
  -1  10   2      116.36      104.79     16.31 o
   0  10   2        9.09       -0.58     13.03 o
   1  10   2       51.81       51.25     28.07 o
   2  10   2        9.06       26.38     12.87 o
   3  10   2       88.23       86.97     14.31 o
   4  10   2       83.54       58.86     30.15 o
   5  10   2       38.98       45.31     14.06 o
   6  10   2       10.58       23.73     16.98 o
   7  10   2        3.19        9.43     17.43 o
   8  10   2       69.18       84.19     18.80 o
   9  10   2        1.94       27.81     27.51 o
  10  10   2       13.97       25.00     47.41 o
  11  10   2       36.15       36.72     25.23 o
 -10  11   2        0.27      -26.85     26.85 o
  -9  11   2        6.02       22.72     26.98 o
  -8  11   2        6.67       41.82     23.64 o
  -7  11   2        0.34       24.35     24.08 o
  -6  11   2       14.16       19.66     19.32 o
  -5  11   2        1.54       29.83     16.50 o
  -4  11   2        0.40       18.28     23.67 o
  -3  11   2       14.05       22.13     18.60 o
  -2  11   2        1.23       22.17     18.27 o
  -1  11   2        0.05       -1.01     19.06 o
   0  11   2        3.09      -20.80     25.74 o
   1  11   2        2.52       38.32     17.87 o
   2  11   2        0.48       15.28     17.99 o
   3  11   2        6.29       40.34     15.86 o
   4  11   2        7.68       18.63     16.13 o
   5  11   2       12.78       38.05     16.68 o
   6  11   2        1.78      -10.38     19.93 o
   7  11   2        0.70        4.33     19.77 o
   8  11   2        7.16       14.54     20.68 o
   9  11   2        2.10       36.28     27.19 o
  10  11   2        3.93       39.17     28.14 o
  -8  12   2       42.80        8.89     29.56 o
  -7  12   2        3.80        8.04     31.14 o
  -6  12   2        2.61       30.85     21.91 o
  -5  12   2       21.43       18.22     26.07 o
  -4  12   2       74.08       99.39     22.73 o
  -3  12   2        0.05      -11.16     25.03 o
  -2  12   2        1.15       24.59     37.71 o
  -1  12   2       92.84      162.42     27.03 o
   0  12   2        4.31       -5.15     26.71 o
   1  12   2       59.52       40.43     25.39 o
   2  12   2       28.51       62.42     21.05 o
   3  12   2       20.05       40.70     21.52 o
   4  12   2        9.10       28.05     21.90 o
   5  12   2        0.78       31.39     27.39 o
   6  12   2        1.48        6.58     21.73 o
   7  12   2        6.77       14.61     27.90 o
   8  12   2        2.25       15.21     29.64 o
  -5  13   2        2.72       -3.92     29.41 o
  -4  13   2        4.99       27.49     35.13 o
  -3  13   2       10.54        7.55     29.33 o
  -2  13   2        3.21       46.28     30.10 o
  -1  13   2       26.52       43.53     29.93 o
   0  13   2       20.88       25.41     28.54 o
   1  13   2        3.66       78.61     29.14 o
   2  13   2        0.21        5.60     50.70 o
   3  13   2       27.57       65.62     29.28 o
   4  13   2       14.16       81.65     30.50 o
   5  13   2        0.08       31.91     31.12 o
 -15   1   3        8.79        0.47     22.95 o
 -14   1   3       22.03        4.53     10.76 o
 -13   1   3        0.17       -4.74      7.31 o
 -12   1   3      184.13      185.63      9.84 o
 -11   1   3        0.22       -6.33      6.33 o
 -10   1   3      524.13      484.73     11.80 o
  -9   1   3      330.84      297.79      7.96 o
  -8   1   3      483.80      450.31     10.98 o
  -7   1   3        0.44        1.82      3.44 o
  -6   1   3      145.46      178.36      6.48 o
  -5   1   3       26.53       25.51      2.47 o
  -4   1   3      380.85      414.56      6.41 o
  -3   1   3      148.10      134.49      3.04 o
  -2   1   3      555.33      535.29      4.68 o
  -1   1   3      487.19      484.17      4.27 o
   0   1   3     2317.92     2372.87     23.26 o
   1   1   3    10370.69    10875.52     76.40 o
   2   1   3     3305.34     3612.14     25.95 o
   3   1   3     2794.90     3039.41     23.37 o
   4   1   3     2546.18     2542.48     22.75 o
   5   1   3        2.36        5.18      1.89 o
   6   1   3      323.48      318.92      4.91 o
   7   1   3        0.01        0.80      4.35 o
   8   1   3      375.32      394.18      6.48 o
   9   1   3       48.54       58.64      6.67 o
  10   1   3      628.60      582.73     10.89 o
  11   1   3       29.16       38.14      5.32 o
  12   1   3        4.68       -6.75      8.82 o
  13   1   3      158.18      153.08     10.82 o
  14   1   3       50.46       33.76     13.45 o
  15   1   3       57.60       43.24     14.43 o
 -15   2   3       13.01       14.48     25.79 o
 -14   2   3       10.36       35.22     16.01 o
 -13   2   3       40.45        9.51     14.91 o
 -12   2   3       28.35       20.41      8.57 o
 -11   2   3       30.72       31.60      6.44 o
 -10   2   3       12.85        9.12      6.04 o
  -9   2   3      164.86      146.20      7.61 o
  -8   2   3      375.00      344.40      7.91 o
  -7   2   3        7.62        3.32      3.36 o
  -6   2   3      336.86      321.15      6.00 o
  -5   2   3      473.26      591.33      7.49 o
  -4   2   3      432.94      471.59      7.53 o
  -3   2   3      677.35      706.53      7.90 o
  -2   2   3     5596.72     5871.33     41.84 o
  -1   2   3     2043.24     2203.73     16.57 o
   0   2   3     7509.94     8122.90     57.57 o
   1   2   3     6602.58     7248.11     51.53 o
   2   2   3       12.49       24.99      1.80 o
   3   2   3      496.01      608.85      5.66 o
   4   2   3     1298.14     1204.00     10.35 o
   5   2   3       23.41       32.12      3.70 o
   6   2   3     2550.00     2541.33     35.67 o
   7   2   3     1238.77     1163.67     13.46 o
   8   2   3        2.45       -6.77      6.77 o
   9   2   3      200.74      192.08      9.08 o
  10   2   3       89.05      101.51      9.32 o
  11   2   3       55.76       53.92      9.68 o
  12   2   3      104.23       82.85     10.75 o
  13   2   3       36.61       45.97     14.16 o
  14   2   3       20.17       24.56     14.98 o
  15   2   3       55.23       46.66     23.90 o
 -15   3   3        2.21       35.43     22.60 o
 -14   3   3        0.87      -15.17     20.56 o
 -13   3   3        9.21        8.74     16.58 o
 -12   3   3      213.22      199.71     10.59 o
 -11   3   3        3.99       12.73      9.70 o
 -10   3   3      196.44      194.19      7.37 o
  -9   3   3        8.40       21.77      7.78 o
  -8   3   3       72.60       71.97      5.66 o
  -7   3   3     1559.18     1470.76     15.43 o
  -6   3   3      503.64      509.25      7.32 o
  -5   3   3     1163.12     1152.45     11.60 o
  -4   3   3     2727.59     3000.20     23.82 o
  -3   3   3     2837.87     2831.66     23.98 o
  -2   3   3       50.78       65.94      2.58 o
  -1   3   3       33.27       21.49      3.71 o
   0   3   3     4700.95     5102.99     33.50 o
   1   3   3      235.76      271.77      4.22 o
   2   3   3    18779.60    19692.68    138.21 o
   3   3   3     1891.19     1941.55     17.12 o
   4   3   3      251.07      277.10      4.81 o
   5   3   3      173.79      156.27      3.88 o
   6   3   3      624.92      549.51      6.69 o
   7   3   3      180.27      174.33      6.18 o
   8   3   3       22.66       15.89      3.97 o
   9   3   3      287.45      251.19      8.51 o
  10   3   3      177.79      148.52     10.79 o
  11   3   3      178.62      186.07     14.87 o
  12   3   3        9.35       23.79     14.54 o
  13   3   3        0.34      -15.12     18.55 o
  14   3   3        0.48        3.44     17.02 o
  15   3   3        0.11       -9.80     25.46 o
 -15   4   3       28.37       64.45     29.20 o
 -14   4   3        0.24        1.18     19.34 o
 -13   4   3      108.71       78.79     18.84 o
 -12   4   3        5.60        1.43     10.17 o
 -11   4   3        4.60        9.36      9.46 o
 -10   4   3      671.14      618.28     13.49 o
  -9   4   3     2501.19     2288.80     28.82 o
  -8   4   3      136.24      122.11      6.99 o
  -7   4   3        3.46       -0.78      5.13 o
  -6   4   3      496.55      534.70      8.27 o
  -5   4   3      110.26      140.15      6.52 o
  -4   4   3      726.90      683.20     10.53 o
  -3   4   3        8.57        8.49      3.36 o
  -2   4   3     1212.79     1324.28     12.31 o
  -1   4   3     2788.09     2845.91     20.79 o
   0   4   3     1199.54     1197.93     10.74 o
   1   4   3       39.85       39.88      3.24 o
   2   4   3      166.92      183.29      4.08 o
   3   4   3     1660.68     1771.15     14.68 o
   4   4   3      268.54      280.61      5.23 o
   5   4   3     2837.57     2832.64     22.04 o
   6   4   3      219.12      227.26      7.07 o
   7   4   3       13.59        1.16      5.12 o
   8   4   3     1446.35     1302.21     15.05 o
   9   4   3        1.69        0.17      6.18 o
  10   4   3       80.25       97.81      7.14 o
  11   4   3       38.54       43.58     15.15 o
  12   4   3        6.11       -8.95     15.85 o
  13   4   3       36.76       19.14     18.07 o
  14   4   3       67.13       75.59     38.52 o
  15   4   3       10.23       46.56     28.11 o
 -15   5   3        0.22       49.26     31.33 o
 -14   5   3      107.10      130.68     22.75 o
 -13   5   3      122.13      131.15     14.63 o
 -12   5   3       25.52       30.70     12.08 o
 -11   5   3        6.81       -2.28      9.09 o
 -10   5   3       12.65       18.92      8.79 o
  -9   5   3        1.46       -8.04      8.04 o
  -8   5   3       10.47       19.46      8.01 o
  -7   5   3      101.21       83.08      7.04 o
  -6   5   3      242.58      228.27      7.35 o
  -5   5   3      849.79      798.92     11.18 o
  -4   5   3     1875.50     1972.58     18.96 o
  -3   5   3     1143.07     1232.23     13.38 o
  -2   5   3        0.84       -2.18      3.50 o
  -1   5   3       24.61       31.89      3.78 o
   0   5   3       93.66       71.62      3.85 o
   1   5   3      121.20      107.51      4.88 o
   2   5   3      618.59      580.44      7.27 o
   3   5   3      783.27      692.83      8.71 o
   4   5   3      470.07      396.97      6.93 o
   5   5   3      205.35      167.40      5.75 o
   6   5   3        6.17        7.75      5.02 o
   7   5   3       90.11       99.23      6.94 o
   8   5   3      110.96       98.11      7.00 o
   9   5   3      451.08      403.35     18.56 o
  10   5   3      506.59      463.96     12.52 o
  11   5   3        4.05        8.84     16.53 o
  12   5   3       11.81       30.03     17.30 o
  13   5   3       37.58       41.67     19.45 o
  14   5   3        4.92       14.37     20.63 o
  15   5   3        1.59      -16.94     30.99 o
 -14   6   3        3.10       16.32     23.72 o
 -13   6   3        8.26       32.10     14.23 o
 -12   6   3       63.84       31.86     14.01 o
 -11   6   3      162.40      161.94     11.76 o
 -10   6   3       55.75       52.28     10.43 o
  -9   6   3      155.34      143.49     11.02 o
  -8   6   3      888.20      878.34     17.70 o
  -7   6   3      185.67      229.72      9.45 o
  -6   6   3      127.79       94.54      8.17 o
  -5   6   3      373.24      273.18     13.06 o
  -4   6   3      509.04      552.71     10.65 o
  -3   6   3     1157.36     1079.87     14.17 o
  -2   6   3     2908.65     2780.04     24.08 o
  -1   6   3      508.22      522.14      8.19 o
   0   6   3       70.15       69.48      5.19 o
   1   6   3     1158.95     1104.26     16.40 o
   2   6   3      140.96      142.27      5.09 o
   3   6   3      572.64      600.60      8.86 o
   4   6   3      571.72      625.82      9.38 o
   5   6   3       28.88       33.46      6.26 o
   6   6   3      165.42      149.90     15.28 o
   7   6   3      628.65      563.52     14.07 o
   8   6   3       16.27        3.27      7.66 o
   9   6   3        1.15       13.17      8.12 o
  10   6   3      211.11      195.03     11.02 o
  11   6   3       18.43       30.84     19.43 o
  12   6   3      131.84      146.56     24.04 o
  13   6   3       15.60       17.55     22.07 o
  14   6   3       22.45       -5.61     22.82 o
 -14   7   3       20.76       18.83     35.77 o
 -13   7   3       22.41       19.14     22.61 o
 -12   7   3        1.98       -9.59     15.76 o
 -11   7   3       23.15       16.81     12.37 o
 -10   7   3       16.25       46.80     12.29 o
  -9   7   3        3.12       10.68     11.24 o
  -8   7   3       25.36       16.23     10.61 o
  -7   7   3        6.58        8.87     10.17 o
  -6   7   3       27.75       18.17      8.72 o
  -5   7   3      336.18      326.30     10.58 o
  -4   7   3      192.58      218.31     16.07 o
  -3   7   3        4.16        2.81      6.73 o
  -2   7   3        1.31        4.73      6.06 o
  -1   7   3      384.20      401.01      9.48 o
   0   7   3      673.94      626.28     10.26 o
   1   7   3      157.98      161.79      7.08 o
   2   7   3      225.44      227.07      8.22 o
   3   7   3      500.74      452.96      9.43 o
   4   7   3       33.55       12.63      7.13 o
   5   7   3      133.11      138.59      8.25 o
   6   7   3        4.74        8.67      7.46 o
   7   7   3       29.08       63.83      9.10 o
   8   7   3      136.82      152.72     10.18 o
   9   7   3      327.78      326.33     11.76 o
  10   7   3      475.43      457.17     16.47 o
  11   7   3       12.62       -6.57     14.50 o
  12   7   3       22.34       -3.50     22.57 o
  13   7   3       87.39       71.11     34.40 o
  14   7   3        0.05       25.84     34.78 o
 -13   8   3       28.16       34.23     47.08 o
 -12   8   3        7.62       12.88     18.28 o
 -11   8   3       29.95        3.95     14.03 o
 -10   8   3       46.25       44.49     13.68 o
  -9   8   3      119.88      139.34     13.96 o
  -8   8   3        1.00       -1.47     12.05 o
  -7   8   3       28.57       50.23     12.27 o
  -6   8   3      435.28      530.70     15.25 o
  -5   8   3       34.17       70.44     10.02 o
  -4   8   3      403.14      348.16     13.50 o
  -3   8   3      195.70      196.37     11.83 o
  -2   8   3       98.52       94.20      9.27 o
  -1   8   3      182.44      172.85      9.87 o
   0   8   3      205.17      213.67      9.19 o
   1   8   3       65.75       69.89      8.09 o
   2   8   3       15.80       31.92      8.92 o
   3   8   3        0.08        2.76     10.11 o
   4   8   3       25.93       46.20     10.44 o
   5   8   3      576.97      581.43     14.89 o
   6   8   3        4.37       -2.47     10.61 o
   7   8   3       13.93       17.08     12.06 o
   8   8   3      316.19      288.54     14.73 o
   9   8   3        9.81        6.49     13.54 o
  10   8   3       94.33      125.08     17.06 o
  11   8   3       83.24       92.19     16.91 o
  12   8   3        4.42        6.35     25.06 o
  13   8   3        1.27      -20.92     26.18 o
 -12   9   3       36.69       34.40     40.41 o
 -11   9   3        7.75       19.83     17.66 o
 -10   9   3        0.35       21.15     16.96 o
  -9   9   3        0.79       30.08     17.11 o
  -8   9   3       34.30       19.49     24.60 o
  -7   9   3      397.13      349.52     18.95 o
  -6   9   3        1.43      -11.31     12.88 o
  -5   9   3        2.18      -12.95     12.95 o
  -4   9   3       71.01       73.49     13.00 o
  -3   9   3      409.79      417.30     15.78 o
  -2   9   3      111.00      138.01     12.93 o
  -1   9   3       39.54       41.92     10.57 o
   0   9   3       19.13       17.14      9.22 o
   1   9   3       86.52       85.14     10.86 o
   2   9   3      208.27      204.09     13.71 o
   3   9   3       19.11       16.00     16.85 o
   4   9   3       53.85       57.08     12.53 o
   5   9   3       33.53        8.02     14.86 o
   6   9   3       69.16       48.09     13.97 o
   7   9   3       35.31       22.97     15.45 o
   8   9   3       23.98       34.43     24.17 o
   9   9   3        0.89       -9.59     44.10 o
  10   9   3        1.97       13.17     21.37 o
  11   9   3       63.14       56.77     22.22 o
  12   9   3       18.99      -29.86     36.96 o
 -11  10   3        6.44      -15.82     25.37 o
 -10  10   3        2.94       -6.26     19.82 o
  -9  10   3        6.00       24.54     19.08 o
  -8  10   3       35.53       43.38     18.77 o
  -7  10   3       82.38       80.05     18.19 o
  -6  10   3       15.45       70.43     18.18 o
  -5  10   3        5.11       23.02     14.87 o
  -4  10   3      118.70      145.93     15.41 o
  -3  10   3       17.73       23.66     17.61 o
  -2  10   3      135.23      153.63     15.26 o
  -1  10   3        0.77        6.47     15.43 o
   0  10   3        0.54        2.16     13.41 o
   1  10   3       54.57       71.55     16.21 o
   2  10   3       24.14       20.66     14.08 o
   3  10   3       15.66       18.24     13.84 o
   4  10   3       33.30       52.38     14.31 o
   5  10   3       15.01       39.17     14.72 o
   6  10   3       31.40       42.03     17.63 o
   7  10   3        0.38      -14.28     17.12 o
   8  10   3        0.99        1.45     18.19 o
   9  10   3        3.75       15.28     23.93 o
  10  10   3        0.12        1.57     24.91 o
  11  10   3       16.51       57.27     59.86 o
 -10  11   3       20.87       29.77     27.28 o
  -9  11   3       74.18       87.23     28.49 o
  -8  11   3       39.97       16.40     20.50 o
  -7  11   3        6.36       31.48     20.37 o
  -6  11   3        0.49       14.70     19.58 o
  -5  11   3       54.42       80.71     20.77 o
  -4  11   3       16.85       38.39     16.45 o
  -3  11   3        0.03      -10.88     19.23 o
  -2  11   3       14.98       23.72     18.48 o
  -1  11   3       29.76       69.45     18.58 o
   0  11   3      127.05      142.05     24.21 o
   1  11   3       20.95       42.19     18.35 o
   2  11   3      220.09      189.10     21.09 o
   3  11   3        0.21       -8.03     16.12 o
   4  11   3      119.89      169.19     17.39 o
   5  11   3        0.01        1.96     16.35 o
   6  11   3        0.15       -0.67     18.59 o
   7  11   3        3.34       35.13     26.35 o
   8  11   3        5.66       32.64     26.35 o
   9  11   3        8.74       49.06     40.96 o
  10  11   3        2.04      -26.91     26.91 o
  -8  12   3        2.73        3.75     29.86 o
  -7  12   3        3.61       16.68     22.55 o
  -6  12   3        0.86       63.34     22.50 o
  -5  12   3        2.96       40.05     27.73 o
  -4  12   3        3.69       36.73     21.59 o
  -3  12   3        0.81       -8.25     29.97 o
  -2  12   3        3.35       23.31     25.49 o
  -1  12   3        0.26      -13.82     25.92 o
   0  12   3        8.26       22.88     25.76 o
   1  12   3        8.49       35.21     25.24 o
   2  12   3       19.41       55.65     28.78 o
   3  12   3       30.41       80.35     30.68 o
   4  12   3       39.18       46.27     21.89 o
   5  12   3        1.59       18.65     32.86 o
   6  12   3        3.39        3.20     37.48 o
   7  12   3        0.70        5.10     27.47 o
   8  12   3        1.81        4.88     29.00 o
  -5  13   3        4.27       17.58     30.10 o
  -4  13   3        1.18       51.92     34.99 o
  -3  13   3        8.60       50.73     30.32 o
  -2  13   3        3.32       -7.20     27.92 o
  -1  13   3       26.10       51.21     28.84 o
   0  13   3        1.76       41.12     38.23 o
   1  13   3       24.45       12.65     43.23 o
   2  13   3       22.11       65.93     30.99 o
   3  13   3        0.79       14.20     29.69 o
   4  13   3       22.77       49.95     30.11 o
   5  13   3        0.30       17.72     37.95 o
 -16   0   4      116.29      121.42     20.06 o
 -15   0   4       16.63        1.60     33.38 o
 -14   0   4       19.81       11.84     13.75 o
 -13   0   4       32.26       16.17     10.13 o
 -12   0   4      188.81      176.80     10.48 o
 -11   0   4      881.90      788.99     20.02 o
 -10   0   4     1138.55     1166.10     24.09 o
  -9   0   4      142.76      126.11     13.60 o
  -8   0   4      785.46      702.08     13.28 o
  -7   0   4      772.41      717.82     12.91 o
  -6   0   4      750.37      872.88     21.72 o
  -5   0   4     1093.73     1117.61     13.75 o
  -4   0   4      162.76      189.19      6.20 o
  -3   0   4    12499.12    13876.62    145.73 o
  -2   0   4    15434.22    16188.48    152.30 o
  -1   0   4     6089.66     6119.67     65.70 o
   0   0   4      389.24      366.99      5.87 o
   1   0   4    14560.28    15731.03    147.28 o
   2   0   4       95.71       92.47      3.13 o
   3   0   4    17706.56    18291.96    192.25 o
   4   0   4     5355.87     5336.21     56.84 o
   5   0   4      569.02      550.52      9.33 o
   6   0   4     2427.95     2686.83     34.31 o
   7   0   4     5277.05     5326.13     65.99 o
   8   0   4     2446.66     2457.52     32.10 o
   9   0   4      170.71      147.88      8.30 o
  10   0   4      194.51      186.79      9.34 o
  11   0   4      145.13      129.07      7.96 o
  12   0   4      372.06      359.28     11.83 o
  13   0   4      487.85      492.49     17.43 o
  14   0   4        8.06       -1.10     11.43 o
 -15   1   4        0.95      -17.32     24.28 o
 -14   1   4      171.70      188.57     11.93 o
 -13   1   4       82.06       91.04      8.42 o
 -12   1   4      114.22      106.67      8.07 o
 -11   1   4      334.27      325.98      9.78 o
 -10   1   4      324.98      289.18      8.54 o
  -9   1   4      253.08      263.74      8.28 o
  -8   1   4     2359.98     2558.75     26.64 o
  -7   1   4     4193.68     4262.83     38.31 o
  -6   1   4     3769.86     3809.86     33.04 o
  -5   1   4    11690.74    12504.20    107.71 o
  -4   1   4    10450.11    10931.17     81.47 o
  -3   1   4       59.83       74.51      4.51 o
  -2   1   4       12.33       38.30      2.50 o
  -1   1   4     3024.88     2955.44     23.06 o
   0   1   4    21761.90    22820.16    169.38 o
   1   1   4     8043.79     7799.21     78.05 o
   2   1   4    11526.17    11579.60     81.49 o
   3   1   4    10045.75    11026.26    141.23 o
   4   1   4      336.58      339.31      5.06 o
   5   1   4     1369.77     1628.83     16.16 o
   6   1   4      179.87      189.96      5.65 o
   7   1   4     1336.80     1340.71     13.44 o
   8   1   4     1551.81     1512.67     16.41 o
   9   1   4      284.28      330.82      8.07 o
  10   1   4      192.15      217.72      7.52 o
  11   1   4        8.86       12.83      6.65 o
  12   1   4       40.82       41.48      6.34 o
  13   1   4        0.06       -4.38     13.45 o
  14   1   4       72.79       81.93     14.40 o
  15   1   4      165.65      197.29     37.41 o
 -15   2   4       30.76       65.96     27.11 o
 -14   2   4        2.22        9.33     16.28 o
 -13   2   4       24.21       23.46     11.25 o
 -12   2   4      170.78      189.00     17.23 o
 -11   2   4        4.90        6.47      6.99 o
 -10   2   4      467.45      466.09     10.74 o
  -9   2   4     3235.83     3182.43     33.47 o
  -8   2   4     1750.08     1652.27     19.33 o
  -7   2   4      122.28      151.34      4.86 o
  -6   2   4      443.00      407.50      6.89 o
  -5   2   4      958.11     1109.35     11.86 o
  -4   2   4     1126.03     1034.56     10.06 o
  -3   2   4     6754.32     6651.13     50.13 o
  -2   2   4     5597.71     5905.36     47.98 o
  -1   2   4     9198.41     9214.17     69.19 o
   0   2   4     8730.31     8752.09     65.80 o
   1   2   4    20175.72    21537.45    159.88 o
   2   2   4     2331.67     2249.50     21.29 o
   3   2   4       47.59       35.78      3.54 o
   4   2   4      152.07      112.41      3.18 o
   5   2   4     5449.53     5720.27     52.53 o
   6   2   4     4438.30     4610.86     44.97 o
   7   2   4       24.46       31.64      4.03 o
   8   2   4      288.33      306.66     14.17 o
   9   2   4      251.12      243.93     14.38 o
  10   2   4      108.35      119.70      7.20 o
  11   2   4      521.48      519.64     15.41 o
  12   2   4       14.40       11.25     10.46 o
  13   2   4      191.31      225.09     20.89 o
  14   2   4      249.70      268.06     17.49 o
  15   2   4       22.29       47.18     23.90 o
 -15   3   4       17.17       34.62     19.08 o
 -14   3   4        5.34       18.81     18.24 o
 -13   3   4       46.14       49.77     16.61 o
 -12   3   4      496.93      507.85     16.62 o
 -11   3   4      160.82      187.51      9.02 o
 -10   3   4        0.55        1.91      6.73 o
  -9   3   4      603.26      555.40     11.37 o
  -8   3   4      291.56      286.27      8.91 o
  -7   3   4     1612.39     1597.44     15.61 o
  -6   3   4     4647.47     4572.20     38.37 o
  -5   3   4     2189.50     2142.09     19.33 o
  -4   3   4     1241.44     1258.92     12.49 o
  -3   3   4     5156.44     5541.48     49.00 o
  -2   3   4      194.72      230.48      4.54 o
  -1   3   4     3138.23     3130.99     24.91 o
   0   3   4     1937.18     1968.15     15.47 o
   1   3   4     8374.47     8559.84     69.08 o
   2   3   4     3675.58     3479.97     27.45 o
   3   3   4     5605.15     5895.78     44.96 o
   4   3   4       27.39       21.38      2.59 o
   5   3   4      655.53      744.55      9.30 o
   6   3   4      130.90      121.26      4.41 o
   7   3   4       63.88       78.38      4.78 o
   8   3   4     2236.26     2313.06     25.17 o
   9   3   4      134.75      147.38      6.32 o
  10   3   4        4.53        1.48      6.66 o
  11   3   4      100.44      107.65     14.43 o
  12   3   4       31.63       42.15     14.87 o
  13   3   4       55.79       44.98     22.03 o
  14   3   4       38.73       35.15     16.71 o
 -15   4   4        4.22       15.43     29.39 o
 -14   4   4       20.59        5.94     19.98 o
 -13   4   4       12.06       27.58     11.31 o
 -12   4   4        0.32      -10.90     10.90 o
 -11   4   4       71.75       59.38      8.72 o
 -10   4   4      757.41      755.73     15.25 o
  -9   4   4      463.73      471.05     13.32 o
  -8   4   4      268.95      299.09      9.16 o
  -7   4   4      787.51      828.98     11.90 o
  -6   4   4      445.40      450.57      8.15 o
  -5   4   4      163.68      122.90      8.90 o
  -4   4   4     1552.21     1463.21     15.56 o
  -3   4   4     1070.92     1016.80     11.18 o
  -2   4   4     3754.86     3755.98     29.98 o
  -1   4   4      838.68      858.21      8.74 o
   0   4   4      233.10      267.29      5.44 o
   1   4   4     8970.25     9564.08     68.45 o
   2   4   4     2073.30     2131.86     16.35 o
   3   4   4     1648.41     1600.57     13.62 o
   4   4   4     4146.75     4263.62     36.23 o
   5   4   4      324.09      322.10      6.09 o
   6   4   4      249.21      236.60      5.77 o
   7   4   4       29.73       22.48      5.19 o
   8   4   4      233.20      219.14      7.49 o
   9   4   4      148.94      183.95     10.05 o
  10   4   4        4.83       17.44      7.20 o
  11   4   4       82.85       79.01      9.33 o
  12   4   4      250.30      281.24     19.09 o
  13   4   4      184.15      205.86     21.01 o
  14   4   4        6.56        6.62     18.40 o
  15   4   4        5.88        2.93     27.82 o
 -15   5   4       10.81       -5.35     30.99 o
 -14   5   4       24.78       21.78     21.65 o
 -13   5   4       13.19       14.03     12.91 o
 -12   5   4       30.84       22.95     12.76 o
 -11   5   4       17.81       23.24      9.64 o
 -10   5   4       73.94      111.78      9.76 o
  -9   5   4       12.82       -0.27      8.44 o
  -8   5   4      207.86      181.28      9.53 o
  -7   5   4     1133.02     1054.47     16.28 o
  -6   5   4      404.02      378.47     11.38 o
  -5   5   4     1138.73     1102.61     28.20 o
  -4   5   4     1620.97     1644.05     16.75 o
  -3   5   4     1761.01     1694.45     16.96 o
  -2   5   4     1765.79     1704.24     16.77 o
  -1   5   4      483.45      489.54      7.57 o
   0   5   4     1253.10     1205.18     11.61 o
   1   5   4     3216.55     3087.57     25.71 o
   2   5   4     1075.01     1100.46     10.40 o
   3   5   4       70.33       65.91      4.27 o
   4   5   4       48.87       29.80      4.14 o
   5   5   4       54.54       56.40      5.26 o
   6   5   4     1205.73     1249.33     14.20 o
   7   5   4      355.93      419.97      9.41 o
   8   5   4      170.52      125.89      8.65 o
   9   5   4      634.95      610.05     14.01 o
  10   5   4      319.29      340.40     11.79 o
  11   5   4        0.64        1.14     10.55 o
  12   5   4       26.81       67.31     19.19 o
  13   5   4       40.42       38.48     19.61 o
  14   5   4        1.42       -6.62     20.46 o
  15   5   4       25.88       52.48     32.46 o
 -14   6   4        6.64       20.07     23.96 o
 -13   6   4       25.32       49.52     15.13 o
 -12   6   4        6.34       20.73     14.16 o
 -11   6   4        8.98        2.18     10.94 o
 -10   6   4      125.33      124.25     11.55 o
  -9   6   4       39.63       38.74     10.02 o
  -8   6   4       32.14       37.61      9.79 o
  -7   6   4        2.17        6.42      8.02 o
  -6   6   4      106.02      134.16     10.55 o
  -5   6   4        4.49       -7.09      7.17 o
  -4   6   4        4.17       -5.99      5.99 o
  -3   6   4       54.22       39.98      6.09 o
  -2   6   4      701.84      679.31     10.40 o
  -1   6   4     1342.86     1308.18     13.84 o
   0   6   4       18.93       24.59      4.52 o
   1   6   4        0.28       -3.17      4.13 o
   2   6   4        2.25       -0.38      4.45 o
   3   6   4      163.72      160.93      5.96 o
   4   6   4     1042.51     1028.13     12.09 o
   5   6   4       93.70      128.92      7.29 o
   6   6   4      256.72      274.63      8.42 o
   7   6   4       66.99       62.65      7.89 o
   8   6   4       14.13       15.20     14.44 o
   9   6   4       66.66       70.46     10.05 o
  10   6   4        8.07       33.08     10.17 o
  11   6   4       83.72      124.19     13.91 o
  12   6   4       98.75      127.15     21.11 o
  13   6   4       29.85       72.18     22.30 o
  14   6   4        7.68        0.21     22.94 o
 -14   7   4        0.60       45.43     38.80 o
 -13   7   4       10.23       21.17     24.59 o
 -12   7   4       49.32       85.72     17.00 o
 -11   7   4       12.74       23.78     12.67 o
 -10   7   4       11.37       -8.64     12.11 o
  -9   7   4       13.41        7.47     13.27 o
  -8   7   4       14.83       18.19     17.91 o
  -7   7   4      517.61      515.27     16.57 o
  -6   7   4      843.03      854.97     16.35 o
  -5   7   4      126.45      104.94      9.31 o
  -4   7   4      292.09      231.52     10.06 o
  -3   7   4      260.29      274.46      8.81 o
  -2   7   4        4.46       -0.79      6.93 o
  -1   7   4      178.68      157.91      6.94 o
   0   7   4       32.68       24.59      6.18 o
   1   7   4       34.10       37.09      6.49 o
   2   7   4       82.39       70.74      6.56 o
   3   7   4      180.70      182.88      7.54 o
   4   7   4       74.37       74.90      9.64 o
   5   7   4      344.08      369.06     10.52 o
   6   7   4        1.75       -1.96      9.14 o
   7   7   4        1.07       -7.42      8.81 o
   8   7   4      200.66      277.40     11.31 o
   9   7   4       87.37       79.51     17.57 o
  10   7   4       55.75       66.48     14.30 o
  11   7   4        4.60       15.36     14.68 o
  12   7   4       13.02       29.93     22.12 o
  13   7   4       27.36        9.05     24.76 o
  14   7   4       10.11       15.71     35.30 o
 -13   8   4        0.64       19.33     27.40 o
 -12   8   4        0.27        4.93     18.04 o
 -11   8   4       53.02       50.75     16.67 o
 -10   8   4        0.10        4.42     13.84 o
  -9   8   4       51.37       80.56     13.82 o
  -8   8   4        3.57        3.13     12.28 o
  -7   8   4        3.42       -0.35     12.07 o
  -6   8   4      146.62      151.61     11.54 o
  -5   8   4        2.71       27.82     11.48 o
  -4   8   4       14.78       19.21     10.71 o
  -3   8   4       10.72       22.70     10.39 o
  -2   8   4       21.20       21.66      8.89 o
  -1   8   4      182.37      216.07      9.49 o
   0   8   4      220.23      258.45      9.76 o
   1   8   4        4.12       16.31      7.94 o
   2   8   4      284.59      298.77     11.34 o
   3   8   4        6.31       16.84     12.06 o
   4   8   4       37.98       31.52     10.70 o
   5   8   4      152.95      175.10     11.43 o
   6   8   4       91.42       95.52     12.36 o
   7   8   4        4.45      -11.39     11.75 o
   8   8   4        6.17        4.65     18.59 o
   9   8   4       10.34       36.28     15.30 o
  10   8   4        6.22       21.04     21.00 o
  11   8   4       31.61       36.19     21.22 o
  12   8   4       17.72       48.24     25.21 o
  13   8   4        0.44       24.42     37.71 o
 -12   9   4        5.59      -39.32     40.22 o
 -11   9   4        0.54        4.95     17.99 o
 -10   9   4       21.42       24.80     17.83 o
  -9   9   4        0.09       -4.74     16.60 o
  -8   9   4      114.96      112.47     17.43 o
  -7   9   4       21.75       33.50     17.10 o
  -6   9   4       33.23       37.95     13.29 o
  -5   9   4       17.15       21.49     12.97 o
  -4   9   4       16.87       28.66     12.58 o
  -3   9   4       21.86       17.33     12.20 o
  -2   9   4        7.24        6.34     11.77 o
  -1   9   4       82.02       84.29     11.02 o
   0   9   4       11.85       24.91      9.38 o
   1   9   4        3.22        0.23     10.07 o
   2   9   4        2.10       15.67     12.45 o
   3   9   4      229.45      204.81     13.94 o
   4   9   4        0.56       17.76     12.29 o
   5   9   4        0.15       -8.45     12.16 o
   6   9   4       75.32       78.83     13.62 o
   7   9   4        0.23       21.57     15.46 o
   8   9   4       91.78       90.02     21.18 o
   9   9   4        1.92        8.26     20.44 o
  10   9   4        1.71       -6.34     21.93 o
  11   9   4       26.33       49.62     23.50 o
  12   9   4       16.59       46.33     40.41 o
 -11  10   4        1.22       37.88     54.06 o
 -10  10   4        3.49        4.85     19.61 o
  -9  10   4       58.51       76.79     19.48 o
  -8  10   4       18.83       32.82     19.00 o
  -7  10   4      117.89      168.56     19.61 o
  -6  10   4       30.54       52.82     17.61 o
  -5  10   4       69.49       72.65     15.04 o
  -4  10   4       90.61      118.10     15.32 o
  -3  10   4       69.44       61.82     14.48 o
  -2  10   4        0.11       -9.91     13.85 o
  -1  10   4        7.90       -1.86     16.20 o
   0  10   4       70.13       72.11     14.19 o
   1  10   4        7.76        9.60     15.88 o
   2  10   4       34.83       49.35     14.43 o
   3  10   4      175.38      182.23     15.04 o
   4  10   4      122.44      154.49     15.46 o
   5  10   4        2.12       29.53     14.46 o
   6  10   4        3.28       26.12     18.39 o
   7  10   4       48.96       46.08     23.35 o
   8  10   4        1.34        2.65     22.73 o
   9  10   4       23.00       21.70     24.20 o
  10  10   4        7.95       -4.33     23.96 o
  11  10   4       30.70       25.10     32.44 o
  -9  11   4        0.48       -5.98     25.30 o
  -8  11   4        2.80       -0.76     20.51 o
  -7  11   4        5.72       43.32     20.67 o
  -6  11   4       28.55       10.31     19.73 o
  -5  11   4        8.90       14.82     17.03 o
  -4  11   4       34.72       21.53     16.65 o
  -3  11   4       22.39       23.64     18.95 o
  -2  11   4        1.75       -2.84     18.46 o
  -1  11   4       60.09       77.54     19.05 o
   0  11   4       39.67       78.60     23.35 o
   1  11   4        1.49        4.87     18.58 o
   2  11   4        6.48        9.88     27.32 o
   3  11   4        0.05       28.30     18.70 o
   4  11   4        2.01        0.96     19.05 o
   5  11   4       17.50       29.28     18.91 o
   6  11   4       29.62       37.65     35.42 o
   7  11   4        0.70       18.17     25.42 o
   8  11   4        1.08        5.51     30.50 o
   9  11   4        0.30       10.79     26.56 o
  -8  12   4        1.08      -12.08     29.32 o
  -7  12   4        0.57       26.24     22.97 o
  -6  12   4        5.03       45.68     22.33 o
  -5  12   4       17.99       11.41     27.37 o
  -4  12   4        0.01       21.72     21.75 o
  -3  12   4        1.64       44.37     21.52 o
  -2  12   4       91.17       85.56     26.88 o
  -1  12   4       16.01       12.05     25.35 o
   0  12   4       81.45      106.57     40.13 o
   1  12   4        0.09       -3.46     26.51 o
   2  12   4       52.80       79.73     21.83 o
   3  12   4       14.42       26.98     21.66 o
   4  12   4        1.63       -3.25     27.75 o
   5  12   4        5.89        8.04     27.44 o
   6  12   4        1.14       42.74     28.52 o
   7  12   4       13.95       38.94     28.98 o
   8  12   4        0.33       24.51     28.50 o
  -5  13   4        1.12       26.46     30.52 o
  -4  13   4       17.77       45.69     29.90 o
  -3  13   4        1.65       21.18     30.41 o
  -2  13   4       14.76       21.44     30.31 o
  -1  13   4       30.39       56.93     30.71 o
   0  13   4        0.82       27.81     40.08 o
   1  13   4        2.63       15.01     29.74 o
   2  13   4        9.57       20.50     29.27 o
   3  13   4       20.08       38.94     30.04 o
   4  13   4        0.02       25.37     29.04 o
   5  13   4       18.10       36.00     31.36 o
 -15   1   5        0.51       -9.10     11.56 o
 -14   1   5        2.14        0.71     12.71 o
 -13   1   5      191.93      185.51      9.56 o
 -12   1   5        1.17        2.78      8.13 o
 -11   1   5      166.92      169.50      8.34 o
 -10   1   5      133.78      121.58      8.25 o
  -9   1   5      669.33      614.32     12.47 o
  -8   1   5       79.61       65.80      6.92 o
  -7   1   5      295.49      295.54      8.68 o
  -6   1   5       54.23       70.00      6.07 o
  -5   1   5       45.88       54.87      4.46 o
  -4   1   5      166.01      177.37      4.58 o
  -3   1   5        6.46        8.47      2.65 o
  -2   1   5     1926.06     1905.28     16.85 o
  -1   1   5       66.15       50.68      2.21 o
   0   1   5     5552.86     5611.44     42.83 o
   1   1   5    20274.42    20925.72    281.48 o
   2   1   5      980.07     1094.25      9.11 o
   3   1   5     4981.72     5243.05     42.69 o
   4   1   5      355.26      402.19      6.51 o
   5   1   5     1758.87     1812.54     19.24 o
   6   1   5      951.18     1033.15     11.18 o
   7   1   5      553.86      562.78      7.97 o
   8   1   5      471.55      468.65      8.30 o
   9   1   5      112.61      121.80      6.13 o
  10   1   5        7.11       11.82      6.80 o
  11   1   5       54.64       54.10      6.16 o
  12   1   5       92.56      105.13      8.55 o
  13   1   5       12.42       -0.38      7.87 o
  14   1   5       55.04       63.73     14.51 o
  15   1   5       78.45       81.01     21.39 o
 -15   2   5       15.12       18.74     28.20 o
 -14   2   5        5.22        5.23     10.85 o
 -13   2   5        2.19       -4.29     13.46 o
 -12   2   5        3.63        6.18      7.87 o
 -11   2   5       11.07        0.10      7.50 o
 -10   2   5      310.32      276.14      9.27 o
  -9   2   5       70.84       63.53      6.80 o
  -8   2   5      152.79      140.11      7.48 o
  -7   2   5        0.41        3.05      4.96 o
  -6   2   5       82.95       92.52      4.53 o
  -5   2   5     2141.92     2204.34     21.21 o
  -4   2   5     1520.30     1687.92     16.75 o
  -3   2   5      828.57      835.09      8.85 o
  -2   2   5     1225.56     1328.87     13.46 o
  -1   2   5     1323.59     1378.10     12.80 o
   0   2   5     1180.52     1288.63     11.35 o
   1   2   5     1292.05     1461.56     13.42 o
   2   2   5        0.01        3.59      3.58 o
   3   2   5      678.75      770.51      9.13 o
   4   2   5     1427.50     1434.05     12.33 o
   5   2   5       19.71       13.27      3.43 o
   6   2   5        4.53       -1.33      2.29 o
   7   2   5      320.73      301.52      7.43 o
   8   2   5     1563.26     1444.99     16.90 o
   9   2   5        3.66        9.38      5.97 o
  10   2   5        0.06       -2.77      6.42 o
  11   2   5        0.11       -0.72      7.60 o
  12   2   5       60.64       41.34     11.72 o
  13   2   5       27.15        0.33     14.29 o
  14   2   5        5.67       21.69     15.04 o
  15   2   5       18.27       37.62     24.61 o
 -15   3   5       92.70      109.21     28.72 o
 -14   3   5        8.47        9.16     28.01 o
 -13   3   5        0.57        3.39     11.50 o
 -12   3   5       42.56       56.09     11.55 o
 -11   3   5      169.91      189.29     15.50 o
 -10   3   5        8.59       11.93      8.08 o
  -9   3   5      233.71      228.47      8.64 o
  -8   3   5       75.65       63.85      6.65 o
  -7   3   5      853.38      841.90     11.72 o
  -6   3   5     1536.82     1534.76     15.31 o
  -5   3   5     1352.33     1356.95     13.05 o
  -4   3   5      207.84      231.38     12.19 o
  -3   3   5       43.41       54.56      3.23 o
  -2   3   5      265.68      290.08      7.89 o
  -1   3   5        7.88        6.38      2.65 o
   0   3   5     3874.74     4000.75     31.43 o
   1   3   5     1714.96     1769.11     16.24 o
   2   3   5      660.04      559.44      6.83 o
   3   3   5     2827.45     2783.94     25.92 o
   4   3   5       60.66       88.75      6.01 o
   5   3   5       95.14       89.78      4.48 o
   6   3   5      303.65      280.49      6.51 o
   7   3   5       79.32       59.39      4.49 o
   8   3   5      610.89      555.50     11.51 o
   9   3   5      283.14      257.79      7.75 o
  10   3   5       85.58      112.12      9.55 o
  11   3   5        2.62       -8.25      8.25 o
  12   3   5       39.88       37.14     15.44 o
  13   3   5        8.96       15.35     16.53 o
  14   3   5       32.66       48.14     23.14 o
 -15   4   5        2.41      -20.96     29.91 o
 -14   4   5        8.62       -4.30     19.95 o
 -13   4   5       21.80        7.70     12.28 o
 -12   4   5      248.60      250.24     13.90 o
 -11   4   5       24.50       18.75      9.02 o
 -10   4   5       25.02       22.38     17.29 o
  -9   4   5      184.42      220.55     12.68 o
  -8   4   5        7.54       21.64      7.49 o
  -7   4   5      229.83      214.62      7.21 o
  -6   4   5       47.04       60.97      5.72 o
  -5   4   5       15.29       27.04      4.13 o
  -4   4   5     3718.24     3794.95     32.67 o
  -3   4   5     5582.06     5653.00     47.13 o
  -2   4   5      221.30      255.91      5.64 o
  -1   4   5      118.63      115.37      4.26 o
   0   4   5     2167.16     2153.86     19.75 o
   1   4   5     2691.09     2792.11     24.66 o
   2   4   5      316.49      328.56      6.17 o
   3   4   5      237.48      237.68      8.77 o
   4   4   5      103.86      111.31      5.65 o
   5   4   5      323.87      296.36      6.75 o
   6   4   5     2805.06     2705.46     28.81 o
   7   4   5       17.89        2.13      5.24 o
   8   4   5       28.05        9.76      6.31 o
   9   4   5      623.37      551.26     12.66 o
  10   4   5       24.44       37.82      7.86 o
  11   4   5      167.05      148.11     12.08 o
  12   4   5        0.98       13.51     16.39 o
  13   4   5       10.03       44.01     18.57 o
  14   4   5       13.52        8.31     21.46 o
  15   4   5       20.77        0.95     29.10 o
 -15   5   5        0.33        9.51     32.08 o
 -14   5   5        0.78       14.99     19.87 o
 -13   5   5        1.67       -5.61     13.82 o
 -12   5   5       19.62        9.13     13.38 o
 -11   5   5       18.95       21.94     10.34 o
 -10   5   5        0.89       -9.41      9.41 o
  -9   5   5       39.81       24.91      9.20 o
  -8   5   5      468.43      434.32     12.95 o
  -7   5   5     1165.01     1065.39     17.35 o
  -6   5   5      819.27      771.52     13.28 o
  -5   5   5      160.82      178.96      7.08 o
  -4   5   5      434.21      466.78      8.74 o
  -3   5   5       92.86      144.97      6.00 o
  -2   5   5        1.03        7.07      5.81 o
  -1   5   5      427.45      446.05      7.51 o
   0   5   5     2514.48     2702.09     23.56 o
   1   5   5     6691.82     6700.18     55.68 o
   2   5   5     1690.38     1646.69     13.96 o
   3   5   5      145.41      136.83      5.20 o
   4   5   5      260.97      239.27      5.62 o
   5   5   5      901.01      819.72     13.46 o
   6   5   5       54.81       39.26      6.69 o
   7   5   5      238.44      256.87      9.66 o
   8   5   5      178.66      151.94      8.99 o
   9   5   5        7.27       11.15      8.50 o
  10   5   5       43.43       35.40      9.16 o
  11   5   5        8.15       -0.73     10.95 o
  12   5   5       12.36       18.39     11.33 o
  13   5   5        0.06       11.09     19.84 o
  14   5   5        6.52        2.58     20.63 o
  15   5   5        9.66      -10.51     30.66 o
 -14   6   5       62.20       78.93     25.15 o
 -13   6   5        0.15       -2.99     15.25 o
 -12   6   5       22.89       51.43     15.21 o
 -11   6   5      124.58      124.39     12.45 o
 -10   6   5      136.66      120.11     12.05 o
  -9   6   5        2.01      -10.05     10.05 o
  -8   6   5        7.06       21.33      9.74 o
  -7   6   5       17.25       33.68     10.15 o
  -6   6   5      299.55      313.66     10.37 o
  -5   6   5      854.50      750.57     14.25 o
  -4   6   5      613.12      521.44     11.96 o
  -3   6   5        7.06        1.84      6.61 o
  -2   6   5      488.97      472.70      9.25 o
  -1   6   5     1948.11     1906.27     19.39 o
   0   6   5      472.93      478.65      8.59 o
   1   6   5       44.87       44.18      4.71 o
   2   6   5      354.55      330.31      7.25 o
   3   6   5        3.87        2.65      4.96 o
   4   6   5      677.91      634.08     10.46 o
   5   6   5      529.23      545.01     11.24 o
   6   6   5       47.03       42.50      7.84 o
   7   6   5      388.34      327.80     13.44 o
   8   6   5      107.00       74.48      9.65 o
   9   6   5      286.18      332.87     12.22 o
  10   6   5       44.96       53.66     10.53 o
  11   6   5      108.07      101.03     13.45 o
  12   6   5       85.92       81.95     21.43 o
  13   6   5      198.92      215.33     26.64 o
  14   6   5        2.75      -32.56     32.56 o
 -14   7   5        0.31       77.32     36.58 o
 -13   7   5        7.30       26.80     24.45 o
 -12   7   5        0.32       11.77     16.68 o
 -11   7   5        1.85      -10.69     12.79 o
 -10   7   5        2.15        8.89     12.51 o
  -9   7   5       55.54       56.03     12.19 o
  -8   7   5       37.88       25.85     11.64 o
  -7   7   5        7.59       18.93     10.94 o
  -6   7   5      374.91      406.56     12.41 o
  -5   7   5      174.43      227.18     10.29 o
  -4   7   5      309.90      345.91     11.06 o
  -3   7   5        0.59       -3.19      7.14 o
  -2   7   5      856.82      740.79     15.86 o
  -1   7   5      152.26      136.81      7.80 o
   0   7   5       70.53       77.17      8.15 o
   1   7   5     1555.43     1455.62     16.98 o
   2   7   5      868.89      798.59     12.57 o
   3   7   5       94.85       88.35      7.71 o
   4   7   5      554.65      464.02     12.87 o
   5   7   5       39.38       19.46      8.66 o
   6   7   5       66.84       94.21     10.77 o
   7   7   5       77.23      107.75     24.16 o
   8   7   5       63.72       74.15     13.81 o
   9   7   5        4.52        2.14     13.85 o
  10   7   5       59.98       46.54     14.54 o
  11   7   5        0.62       10.86     15.05 o
  12   7   5        1.17      -22.83     22.83 o
  13   7   5        2.20       -8.43     23.25 o
  14   7   5        0.77       -8.04     34.64 o
 -13   8   5        7.89       25.65     38.99 o
 -12   8   5        5.46       33.04     18.75 o
 -11   8   5        3.40      -12.27     20.01 o
 -10   8   5        0.62        4.77     13.95 o
  -9   8   5      136.43      150.59     14.69 o
  -8   8   5       54.40       95.54     13.25 o
  -7   8   5      191.77      164.17     13.48 o
  -6   8   5      115.72       97.66     12.25 o
  -5   8   5       30.40       67.40     16.55 o
  -4   8   5       53.90       43.44     11.14 o
  -3   8   5      851.77      830.99     18.94 o
  -2   8   5       20.20       29.90      9.43 o
  -1   8   5       42.16       31.20      8.80 o
   0   8   5      241.57      248.50     10.95 o
   1   8   5      106.79      117.16      9.69 o
   2   8   5      259.07      280.59     11.24 o
   3   8   5       82.12       99.62     15.86 o
   4   8   5        6.83        6.95     11.00 o
   5   8   5       63.72       75.46     11.55 o
   6   8   5      281.97      271.80     14.21 o
   7   8   5        2.09      -11.86     14.54 o
   8   8   5        0.12       12.26     15.79 o
   9   8   5        9.21        9.29     15.57 o
  10   8   5        0.77       14.04     16.43 o
  11   8   5       33.83       55.27     17.45 o
  12   8   5       14.64       30.76     23.89 o
  13   8   5        0.33      -30.10     36.81 o
 -12   9   5        1.59       32.70     41.69 o
 -11   9   5       12.58       43.23     18.75 o
 -10   9   5        3.76      -13.66     17.17 o
  -9   9   5       73.94       56.76     17.19 o
  -8   9   5      104.19       93.90     17.06 o
  -7   9   5        1.37      -15.85     15.85 o
  -6   9   5      447.83      480.36     20.96 o
  -5   9   5      152.80      156.01     14.01 o
  -4   9   5        1.13        5.26     13.11 o
  -3   9   5        1.68       -8.29     12.41 o
  -2   9   5        1.39       13.55     11.88 o
  -1   9   5       57.12       82.79     12.19 o
   0   9   5      197.91      199.89     13.40 o
   1   9   5        6.80       -1.16     11.90 o
   2   9   5       77.81       45.20     14.58 o
   3   9   5      765.79      734.49     20.03 o
   4   9   5       20.29       20.19     14.41 o
   5   9   5       21.51       42.92     15.39 o
   6   9   5       17.44        5.02     19.23 o
   7   9   5        1.08       30.17     19.68 o
   8   9   5       57.74       78.00     20.99 o
   9   9   5        6.63       15.22     21.57 o
  10   9   5        3.43       13.42     22.14 o
  11   9   5       14.87       16.92     22.60 o
  12   9   5        5.53      -19.87     39.99 o
 -11  10   5        1.14       12.21     25.46 o
 -10  10   5        0.19      -14.52     19.89 o
  -9  10   5        0.32        6.12     19.18 o
  -8  10   5       21.87       70.02     23.07 o
  -7  10   5       20.96       -3.86     19.47 o
  -6  10   5       16.06       19.94     17.94 o
  -5  10   5      165.56      140.60     21.07 o
  -4  10   5      131.70      156.11     15.80 o
  -3  10   5       10.75        6.55     13.82 o
  -2  10   5       53.93       75.39     14.38 o
  -1  10   5      273.82      338.67     19.25 o
   0  10   5       14.07       18.71     14.11 o
   1  10   5        0.64       14.65     16.90 o
   2  10   5        0.38      -16.59     16.59 o
   3  10   5        2.47       14.32     16.63 o
   4  10   5        8.46       24.64     16.70 o
   5  10   5        0.60        4.01     17.77 o
   6  10   5       28.40       65.36     22.68 o
   7  10   5       48.29       42.57     23.12 o
   8  10   5       16.82       39.89     36.20 o
   9  10   5        5.26       48.56     24.46 o
  10  10   5        0.43       11.64     24.86 o
  11  10   5       17.19       48.72     26.39 o
  -9  11   5       12.25       50.39     27.55 o
  -8  11   5        4.24       18.19     20.72 o
  -7  11   5        1.89       35.62     20.78 o
  -6  11   5        3.86        0.07     20.28 o
  -5  11   5       17.01       46.97     16.95 o
  -4  11   5       35.77       69.27     17.24 o
  -3  11   5        5.92       49.20     19.18 o
  -2  11   5       38.46       44.47     19.61 o
  -1  11   5       24.56       22.33     18.57 o
   0  11   5       89.59       81.17     23.42 o
   1  11   5      166.97      146.83     19.66 o
   2  11   5       49.83       73.04     22.38 o
   3  11   5       14.22       13.55     18.70 o
   4  11   5        0.21       35.29     19.58 o
   5  11   5       15.94       12.67     19.55 o
   6  11   5       37.89       38.44     23.63 o
   7  11   5        7.04       36.96     41.10 o
   8  11   5        0.17       23.75     25.64 o
   9  11   5        0.10       10.06     26.15 o
  -8  12   5        0.27      -25.99     28.59 o
  -7  12   5        0.42       13.00     23.70 o
  -6  12   5        0.56       13.46     48.69 o
  -5  12   5       21.03        9.54     27.91 o
  -4  12   5       14.76       32.19     22.99 o
  -3  12   5        3.83        3.33     21.76 o
  -2  12   5        2.06       -8.88     26.86 o
  -1  12   5        1.88       49.45     26.52 o
   0  12   5       18.09       38.09     26.55 o
   1  12   5        2.56       14.80     27.05 o
   2  12   5        0.21      -19.58     34.19 o
   3  12   5        0.55       48.15     29.44 o
   4  12   5        3.62      -21.12     21.97 o
   5  12   5        0.05       30.99     27.46 o
   6  12   5        5.37       18.48     27.68 o
   7  12   5        0.13       52.02     29.69 o
   8  12   5        1.90      -15.47     44.34 o
  -5  13   5        0.32       37.45     31.15 o
  -4  13   5        4.10        3.60     29.95 o
  -3  13   5        1.61      -26.89     29.05 o
  -2  13   5        3.62        8.38     29.19 o
  -1  13   5        4.27       22.51     29.23 o
   0  13   5       22.96       -4.67     30.37 o
   1  13   5        4.08       24.77     29.11 o
   2  13   5        2.18      -11.52     28.81 o
   3  13   5       39.65       80.81     29.94 o
   4  13   5        1.21        8.42     31.85 o
   5  13   5       13.19       26.04     29.80 o
 -15   0   6       18.06       14.39     24.84 o
 -14   0   6       27.21       18.60     23.38 o
 -13   0   6        2.96       -0.10     11.23 o
 -12   0   6       43.69       43.31     22.29 o
 -11   0   6      823.55      734.53     21.88 o
 -10   0   6     2488.52     2318.90     41.58 o
  -9   0   6      893.67      834.42     20.77 o
  -8   0   6      104.55      128.10     11.50 o
  -7   0   6      638.14      565.87     18.62 o
  -6   0   6      604.77      506.52     13.28 o
  -5   0   6     4836.69     5074.02     78.96 o
  -4   0   6     8923.89     9111.83    112.21 o
  -3   0   6    10118.65    10418.33    128.00 o
  -2   0   6     5114.04     5197.45     65.38 o
  -1   0   6     4882.98     4918.03     53.97 o
   0   0   6       23.59       30.08      3.41 o
   1   0   6       57.44       66.98      4.17 o
   2   0   6     1245.02     1259.05     15.69 o
   3   0   6     1436.19     1449.30     17.40 o
   4   0   6    19605.98    20524.80    236.84 o
   5   0   6     8357.74     8810.67     93.30 o
   6   0   6       66.42       80.05      5.67 o
   7   0   6        6.18       15.63      5.56 o
   8   0   6      264.41      256.69     11.71 o
   9   0   6        3.08        7.04     10.29 o
  10   0   6      764.08      756.02     18.60 o
  11   0   6      143.56      153.50     11.22 o
  12   0   6      165.81      175.78     12.28 o
  13   0   6      185.59      202.76     13.99 o
  14   0   6       54.81       69.49     13.24 o
  15   0   6       88.46       98.46     13.80 o
 -15   1   6       13.19       -8.77     12.70 o
 -14   1   6      182.86      190.46     12.16 o
 -13   1   6      566.66      524.56     15.53 o
 -12   1   6      180.19      173.65      9.51 o
 -11   1   6        2.08       -8.67      8.67 o
 -10   1   6        1.73       -6.95      7.67 o
  -9   1   6      140.63      163.96     10.76 o
  -8   1   6      380.63      418.64     10.97 o
  -7   1   6      671.02      705.16     13.26 o
  -6   1   6     4631.15     4570.22     60.04 o
  -5   1   6      787.23      573.74     12.62 o
  -4   1   6      264.91      193.01      4.82 o
  -3   1   6      726.56      826.53      9.71 o
  -2   1   6     1699.59     1851.97     17.98 o
  -1   1   6     9248.18     9603.18     72.52 o
   0   1   6    12178.24    12968.98     91.54 o
   1   1   6    18605.23    19667.84    156.31 o
   2   1   6     1397.94     1309.01     12.27 o
   3   1   6       18.11       20.74      2.68 o
   4   1   6      209.18      227.60      5.81 o
   5   1   6      112.03      165.16      5.05 o
   6   1   6      422.68      398.34      6.61 o
   7   1   6     2241.52     2255.38     21.69 o
   8   1   6     2255.31     2215.76     26.56 o
   9   1   6      618.12      610.05     11.61 o
  10   1   6      791.54      766.87     13.44 o
  11   1   6       24.68       21.45      7.10 o
  12   1   6        0.98        6.73      8.43 o
  13   1   6       29.76       21.66      7.72 o
  14   1   6        7.05       17.75     10.87 o
  15   1   6       11.81       12.92     21.53 o
 -15   2   6       20.16       35.03     15.81 o
 -14   2   6        0.89      -11.03     12.91 o
 -13   2   6       34.89       30.24     13.23 o
 -12   2   6      400.90      409.91     13.56 o
 -11   2   6     1482.92     1479.36     22.40 o
 -10   2   6      203.99      196.27      8.83 o
  -9   2   6       14.37        4.70      7.61 o
  -8   2   6     2323.13     2218.15     27.96 o
  -7   2   6       35.54       47.79      5.87 o
  -6   2   6      817.32      794.69     12.04 o
  -5   2   6      748.96      821.34     10.84 o
  -4   2   6     6328.63     6580.97     58.07 o
  -3   2   6    12865.08    13013.77    104.01 o
  -2   2   6     6582.74     6524.50     57.48 o
  -1   2   6     6413.15     7059.12     57.48 o
   0   2   6        5.19        7.14      2.42 o
   1   2   6        6.30       15.08      4.67 o
   2   2   6     8188.99     8635.74     69.82 o
   3   2   6    10518.47    11026.66     88.55 o
   4   2   6      315.76      305.64      6.89 o
   5   2   6     2101.64     2143.59     20.74 o
   6   2   6     6947.89     6942.74     67.22 o
   7   2   6      777.97      768.02     11.44 o
   8   2   6      324.76      332.88      9.95 o
   9   2   6       67.41       78.52      6.94 o
  10   2   6       32.13       39.01      7.08 o
  11   2   6      140.26      167.38      7.70 o
  12   2   6      325.99      317.32     19.17 o
  13   2   6       18.49       26.99     14.75 o
  14   2   6       31.44       53.10     15.97 o
 -15   3   6       37.19       27.92     27.68 o
 -14   3   6       54.99       63.19     13.36 o
 -13   3   6       56.38       92.18     18.88 o
 -12   3   6        6.02       11.45      9.92 o
 -11   3   6       43.35       56.68      9.64 o
 -10   3   6       10.00       15.30     11.03 o
  -9   3   6      466.43      500.70     19.20 o
  -8   3   6      822.41      774.12     13.32 o
  -7   3   6      472.08      468.25      9.62 o
  -6   3   6     3866.04     3866.18     35.91 o
  -5   3   6     2362.02     2341.49     22.89 o
  -4   3   6      198.92      277.11      6.58 o
  -3   3   6      690.08      660.65      9.51 o
  -2   3   6     1103.96     1206.25     13.16 o
  -1   3   6     3111.51     3132.88     25.39 o
   0   3   6    12927.99    13395.28    107.46 o
   1   3   6    10488.72    11003.29     88.62 o
   2   3   6      247.25      221.54      5.02 o
   3   3   6     3122.71     3163.02     29.36 o
   4   3   6      475.86      472.08      7.28 o
   5   3   6        4.21        7.46      4.20 o
   6   3   6      504.68      537.26      8.80 o
   7   3   6       12.38       12.61      6.11 o
   8   3   6     1610.64     1587.93     21.51 o
   9   3   6      208.40      213.44      8.72 o
  10   3   6       70.40       84.35     11.15 o
  11   3   6       12.42        4.04      9.38 o
  12   3   6       38.13       22.19     15.26 o
  13   3   6        3.64       19.21     16.38 o
  14   3   6       44.97       17.65     17.65 o
 -15   4   6      124.96      134.77     31.04 o
 -14   4   6        0.06       18.14     13.77 o
 -13   4   6        5.37       -5.12     13.53 o
 -12   4   6       35.19       34.57     10.52 o
 -11   4   6      145.33      158.80     14.36 o
 -10   4   6      604.49      622.77     15.50 o
  -9   4   6       32.16       57.69      8.96 o
  -8   4   6       57.91       73.69      8.51 o
  -7   4   6        6.01       16.94      6.01 o
  -6   4   6        5.51       13.15      5.73 o
  -5   4   6      695.54      663.89     12.64 o
  -4   4   6     1468.66     1396.87     14.63 o
  -3   4   6     2845.29     2780.90     24.97 o
  -2   4   6     1653.99     1565.35     14.57 o
  -1   4   6      460.54      455.73      7.59 o
   0   4   6       22.54       40.45      4.03 o
   1   4   6     4745.89     4988.85     41.96 o
   2   4   6     3702.63     3809.79     30.75 o
   3   4   6      679.98      732.06      9.44 o
   4   4   6     1789.05     1729.04     19.99 o
   5   4   6     1502.32     1522.77     16.85 o
   6   4   6      814.49      812.14     12.65 o
   7   4   6       37.61       29.31      6.93 o
   8   4   6      170.28      147.88      8.47 o
   9   4   6      314.26      342.23     11.18 o
  10   4   6      593.67      642.20     14.27 o
  11   4   6       88.32      120.73     11.23 o
  12   4   6       24.77       15.93     10.16 o
  13   4   6       38.11       -2.94     17.70 o
  14   4   6        0.19       21.65     26.19 o
  15   4   6        4.18      -28.06     28.06 o
 -15   5   6        0.35       56.41     33.12 o
 -14   5   6       19.56       27.57     26.21 o
 -13   5   6      148.41      189.26     16.43 o
 -12   5   6       43.35       40.32     15.84 o
 -11   5   6       25.73       14.03     11.29 o
 -10   5   6        0.12       12.96     10.29 o
  -9   5   6        0.81       -9.24      9.24 o
  -8   5   6       79.99       93.66     11.75 o
  -7   5   6      462.37      468.76     12.17 o
  -6   5   6       24.62       38.22      7.22 o
  -5   5   6       11.52       25.38      5.31 o
  -4   5   6     1039.80     1131.49     14.54 o
  -3   5   6      795.67      863.98     11.83 o
  -2   5   6     1470.14     1335.61     14.41 o
  -1   5   6      630.81      596.94      8.77 o
   0   5   6      131.07      141.09      5.19 o
   1   5   6      333.86      314.36      7.28 o
   2   5   6      598.07      572.15      9.56 o
   3   5   6      283.75      295.75      6.89 o
   4   5   6      334.57      349.63      7.38 o
   5   5   6      308.45      266.05      8.44 o
   6   5   6        6.80        0.74      6.64 o
   7   5   6     1642.65     1651.04     23.43 o
   8   5   6      260.87      288.08     13.59 o
   9   5   6      168.39      136.98      9.83 o
  10   5   6      146.40      150.07     10.32 o
  11   5   6       99.65       99.48     10.36 o
  12   5   6      174.36      178.62     13.31 o
  13   5   6       75.97       98.53     20.36 o
  14   5   6        0.47      -12.41     21.53 o
  15   5   6        4.82       38.42     32.60 o
 -14   6   6        0.20       89.81     33.93 o
 -13   6   6        4.16        5.05     21.44 o
 -12   6   6       19.87       -7.32     15.30 o
 -11   6   6        0.67       -4.47     11.64 o
 -10   6   6       90.28      102.48     11.86 o
  -9   6   6       32.42       47.36     11.09 o
  -8   6   6      280.84      292.30     14.60 o
  -7   6   6       23.59       48.71      9.10 o
  -6   6   6       80.58       54.86      8.46 o
  -5   6   6      799.53      771.26     14.67 o
  -4   6   6       59.48       55.03      6.89 o
  -3   6   6       80.31       92.31      8.34 o
  -2   6   6       75.30       80.18      5.92 o
  -1   6   6       68.34       71.28      5.85 o
   0   6   6       21.17       25.35      5.19 o
   1   6   6      715.31      671.15     10.00 o
   2   6   6     2101.61     2104.77     19.65 o
   3   6   6      422.80      459.10      9.55 o
   4   6   6       12.48        7.72      9.32 o
   5   6   6       83.97       84.56      7.99 o
   6   6   6        0.58       -5.98      7.61 o
   7   6   6       34.61       48.34      9.14 o
   8   6   6        2.44       17.74      9.77 o
   9   6   6      167.06      211.65     11.55 o
  10   6   6      233.43      253.28     12.96 o
  11   6   6        0.68        2.78     10.83 o
  12   6   6        1.33       13.57     14.94 o
  13   6   6       10.03       21.61     34.73 o
  14   6   6        0.00      -33.55     33.55 o
 -13   7   6        5.09       17.25     25.46 o
 -12   7   6        0.25        3.99     22.33 o
 -11   7   6       18.04       36.63     13.74 o
 -10   7   6       24.44       14.42     12.87 o
  -9   7   6       52.08       50.54     12.57 o
  -8   7   6        5.66       -0.73     11.69 o
  -7   7   6      660.74      555.25     19.92 o
  -6   7   6       28.84       34.06      9.50 o
  -5   7   6      481.22      482.72     13.78 o
  -4   7   6        0.03        6.94      8.55 o
  -3   7   6       86.82       74.43      7.70 o
  -2   7   6      305.46      307.65      9.44 o
  -1   7   6      552.52      535.56     13.25 o
   0   7   6      350.06      334.91     10.23 o
   1   7   6        6.42       -2.34      6.93 o
   2   7   6      144.80      135.42     10.58 o
   3   7   6      148.76      160.50      9.02 o
   4   7   6       37.17       32.66      9.75 o
   5   7   6       32.10       62.21     10.66 o
   6   7   6      166.94      220.19     12.32 o
   7   7   6       35.70       26.05     15.00 o
   8   7   6      311.60      294.57     15.79 o
   9   7   6      179.76      254.45     16.94 o
  10   7   6        4.34        9.86     24.07 o
  11   7   6       17.46       11.06     15.91 o
  12   7   6        3.82       41.13     22.98 o
  13   7   6       12.07       44.29     23.82 o
 -13   8   6        0.28      -17.04     38.05 o
 -12   8   6       29.95       -8.09     35.06 o
 -11   8   6       60.68       61.36     16.78 o
 -10   8   6        1.22      -13.84     16.40 o
  -9   8   6       11.50       21.47     15.31 o
  -8   8   6      110.91      112.46     21.46 o
  -7   8   6       40.65       27.77     14.15 o
  -6   8   6      111.32      109.42     12.85 o
  -5   8   6        7.75        8.62     11.56 o
  -4   8   6      146.32      163.29     12.64 o
  -3   8   6      587.52      577.71     16.80 o
  -2   8   6       39.98       32.94     12.34 o
  -1   8   6        4.01       12.89      9.06 o
   0   8   6       10.92        8.98      9.19 o
   1   8   6       69.50       68.46      9.51 o
   2   8   6      220.82      231.85     12.29 o
   3   8   6      128.95      158.71     14.13 o
   4   8   6       18.37       16.86     13.35 o
   5   8   6       36.11       -4.35     12.97 o
   6   8   6        0.12       16.38     12.11 o
   7   8   6       56.16       50.29     14.76 o
   8   8   6       32.67       42.55     15.75 o
   9   8   6        0.62        1.13     15.42 o
  10   8   6        0.31        2.55     16.71 o
  11   8   6        4.88       22.30     17.62 o
  12   8   6        0.51       -9.98     36.55 o
  13   8   6       32.99       31.70     38.09 o
 -12   9   6        5.31        4.40     38.00 o
 -11   9   6        2.93        2.23     18.86 o
 -10   9   6        3.78       -0.52     18.60 o
  -9   9   6        8.65       24.95     17.78 o
  -8   9   6        8.98       45.12     16.97 o
  -7   9   6        2.27        8.76     16.14 o
  -6   9   6       28.53       44.44     14.11 o
  -5   9   6       24.85       15.22     13.33 o
  -4   9   6      121.88      134.68     13.78 o
  -3   9   6        7.53       10.55     12.72 o
  -2   9   6      113.66      123.21     13.44 o
  -1   9   6        0.89       14.53     10.79 o
   0   9   6      111.08      115.28     13.95 o
   1   9   6       22.63       31.33     12.02 o
   2   9   6      100.24      147.50     20.54 o
   3   9   6        7.60       -6.92     14.70 o
   4   9   6       75.22      107.24     15.63 o
   5   9   6       10.35       36.05     18.81 o
   6   9   6        8.83        8.37     25.46 o
   7   9   6       80.63       49.23     20.97 o
   8   9   6        4.17       -2.34     20.49 o
   9   9   6        0.42        9.08     21.79 o
  10   9   6       57.82       52.17     22.72 o
  11   9   6        6.93       22.42     22.84 o
  12   9   6        5.70       65.59     41.59 o
 -11  10   6        0.12        2.62     26.65 o
 -10  10   6       36.67       71.20     34.24 o
  -9  10   6        4.81        1.49     19.78 o
  -8  10   6       52.82       76.00     25.29 o
  -7  10   6       13.69       48.80     18.49 o
  -6  10   6       41.70       66.51     18.62 o
  -5  10   6       26.32       35.92     15.71 o
  -4  10   6        7.66       -5.49     15.08 o
  -3  10   6        4.11        5.76     14.86 o
  -2  10   6        4.25       12.77     16.65 o
  -1  10   6       48.66       54.65     16.77 o
   0  10   6       28.95       21.72     14.20 o
   1  10   6      316.09      313.59     19.15 o
   2  10   6        0.99       12.36     17.18 o
   3  10   6      192.57      153.03     22.21 o
   4  10   6       26.40       48.07     17.13 o
   5  10   6        1.88       -7.17     17.82 o
   6  10   6      150.09      145.52     23.70 o
   7  10   6        1.48       -6.27     22.96 o
   8  10   6        2.05       -5.19     22.42 o
   9  10   6       35.91       52.73     34.09 o
  10  10   6       54.22       81.15     25.67 o
  11  10   6        0.18      -34.26     34.26 o
  -9  11   6        0.86        9.54     28.52 o
  -8  11   6        0.85      -25.30     25.30 o
  -7  11   6        0.11       -1.46     26.28 o
  -6  11   6        0.31        6.43     23.19 o
  -5  11   6        0.15       11.38     17.20 o
  -4  11   6        1.27        6.76     19.19 o
  -3  11   6        0.04      -22.41     26.03 o
  -2  11   6       57.38       51.99     19.24 o
  -1  11   6       27.86        6.30     23.45 o
   0  11   6       15.59       37.12     38.76 o
   1  11   6        0.44        3.77     19.16 o
   2  11   6        3.23       28.88     19.76 o
   3  11   6       27.77       29.31     19.95 o
   4  11   6       17.38       20.25     19.79 o
   5  11   6        5.42       32.21     24.90 o
   6  11   6        0.44        9.06     23.99 o
   7  11   6        2.86       17.11     25.29 o
   8  11   6        0.09      -19.65     37.10 o
   9  11   6        4.00      -14.10     25.79 o
  -7  12   6        3.40        3.51     23.08 o
  -6  12   6        4.92       24.21     52.62 o
  -5  12   6       19.14        6.21     31.61 o
  -4  12   6       15.08       15.76     22.47 o
  -3  12   6       17.56       26.64     21.62 o
  -2  12   6        9.37        2.70     26.15 o
  -1  12   6       50.02       70.05     27.07 o
   0  12   6       20.72       34.40     27.25 o
   1  12   6        7.58       34.72     28.29 o
   2  12   6       16.92       57.34     26.84 o
   3  12   6       16.13       18.81     22.03 o
   4  12   6       26.13       31.48     22.34 o
   5  12   6        7.50       -1.66     26.55 o
   6  12   6        5.21      -17.97     28.46 o
   7  12   6        3.23       35.68     28.11 o
  -5  13   6       13.82       33.77     31.32 o
  -4  13   6        0.10        1.57     46.56 o
  -3  13   6        4.80       51.20     43.30 o
  -2  13   6       27.36       47.01     32.17 o
  -1  13   6        0.07       54.66     30.21 o
   0  13   6        2.81       12.08     30.99 o
   1  13   6        7.31       75.19     34.26 o
   2  13   6        8.90       29.83     29.46 o
   3  13   6        0.82      -16.46     28.44 o
   4  13   6        0.63      -13.79     30.34 o
   5  13   6        4.97        8.70     30.90 o
 -15   1   7        3.77        0.30     27.78 o
 -14   1   7       33.76       50.35     11.78 o
 -13   1   7       67.85      101.96     11.85 o
 -12   1   7      148.12      141.32     11.08 o
 -11   1   7        1.25        1.01     10.78 o
 -10   1   7      381.08      371.71     12.32 o
  -9   1   7       43.35       32.48      7.96 o
  -8   1   7       25.19       24.06      7.23 o
  -7   1   7      252.96      292.56      8.13 o
  -6   1   7      245.19      236.20      5.69 o
  -5   1   7      654.54      678.22     10.62 o
  -4   1   7       34.31       51.17      3.97 o
  -3   1   7      756.32      739.41     10.87 o
  -2   1   7      235.13      272.92      5.83 o
  -1   1   7     4176.75     4460.09     35.03 o
   0   1   7      416.04      403.93      5.47 o
   1   1   7      105.04      106.75      3.79 o
   2   1   7     1387.31     1406.63     13.41 o
   3   1   7        3.20       12.37      2.61 o
   4   1   7     3751.82     3974.99     36.05 o
   5   1   7     1305.74     1398.21     13.29 o
   6   1   7      189.16      218.44      6.10 o
   7   1   7      239.17      236.00      6.94 o
   8   1   7      485.79      471.88     10.76 o
   9   1   7       95.98      111.85      7.23 o
  10   1   7        9.33        8.50      7.18 o
  11   1   7      238.37      256.83      9.48 o
  12   1   7        0.01        3.47      8.20 o
  13   1   7       99.77      112.10     12.04 o
  14   1   7        9.25       15.37     12.37 o
  15   1   7       39.58       34.45     22.00 o
 -15   2   7        0.01       16.96     18.53 o
 -14   2   7       10.30       20.44     24.68 o
 -13   2   7       80.75      112.81     14.33 o
 -12   2   7       33.66       14.75     12.04 o
 -11   2   7       16.61       13.40      9.57 o
 -10   2   7      188.74      190.92      9.17 o
  -9   2   7      247.44      235.69     13.76 o
  -8   2   7      673.86      611.65     15.70 o
  -7   2   7        3.84       -1.35      5.69 o
  -6   2   7      301.50      294.28      7.61 o
  -5   2   7      123.84      132.70      7.77 o
  -4   2   7     2408.89     2428.02     23.48 o
  -3   2   7      210.16      200.30      5.01 o
  -2   2   7      319.05      344.61      6.50 o
  -1   2   7     2576.16     2795.32     24.46 o
   0   2   7     1097.37     1222.59     11.55 o
   1   2   7     1534.96     1462.85     15.22 o
   2   2   7     1035.38     1137.78     11.19 o
   3   2   7       21.67       18.52      3.20 o
   4   2   7      102.58       95.02      5.68 o
   5   2   7     1960.94     1935.68     19.39 o
   6   2   7      149.53      142.91      6.06 o
   7   2   7      738.74      736.18     13.43 o
   8   2   7        0.33        2.78      7.68 o
   9   2   7        4.45        0.28      7.07 o
  10   2   7      358.66      356.46     10.73 o
  11   2   7        4.02        6.90      8.11 o
  12   2   7       23.68       18.18     10.69 o
  13   2   7      171.62      159.94     11.79 o
  14   2   7       28.24       13.13     16.44 o
 -15   3   7        2.21       38.42     28.77 o
 -14   3   7       28.04       17.94     14.26 o
 -13   3   7       39.41       38.40     13.91 o
 -12   3   7        4.51        3.89     10.89 o
 -11   3   7       10.80       20.14     10.19 o
 -10   3   7        5.42       -9.27      9.27 o
  -9   3   7      612.30      555.37     14.23 o
  -8   3   7      482.47      505.49     12.30 o
  -7   3   7        5.17        7.36      6.46 o
  -6   3   7       34.18       40.88      6.26 o
  -5   3   7      341.50      337.35      9.19 o
  -4   3   7      263.24      285.50      6.93 o
  -3   3   7       35.67       83.39      4.78 o
  -2   3   7     1754.65     1954.20     19.69 o
  -1   3   7     2175.50     2458.22     22.14 o
   0   3   7     2498.87     2393.11     21.62 o
   1   3   7      160.93      152.59      5.42 o
   2   3   7        7.14       13.25      3.27 o
   3   3   7     1194.57     1209.77     13.62 o
   4   3   7      973.57      928.23     11.72 o
   5   3   7      291.50      280.36      7.30 o
   6   3   7     1025.41      994.34     12.69 o
   7   3   7        3.92        0.37      6.56 o
   8   3   7        2.84        2.50      7.09 o
   9   3   7      126.21      119.69      8.61 o
  10   3   7      847.88      767.95     24.43 o
  11   3   7      170.18      161.10      9.33 o
  12   3   7        4.84       10.43     10.39 o
  13   3   7       32.63       59.16     16.68 o
  14   3   7        1.10       21.12     17.93 o
 -15   4   7       35.15       24.84     31.18 o
 -14   4   7        4.14        7.20     14.66 o
 -13   4   7       11.03        2.16     14.49 o
 -12   4   7       82.64       88.35     11.55 o
 -11   4   7      255.42      284.07     19.27 o
 -10   4   7       29.70       10.35      9.90 o
  -9   4   7       32.33       45.31      9.58 o
  -8   4   7      333.40      336.26     11.37 o
  -7   4   7        0.91        0.89      7.25 o
  -6   4   7      655.74      639.51     11.43 o
  -5   4   7      321.09      278.33      9.73 o
  -4   4   7      130.96      147.99      7.42 o
  -3   4   7     1906.33     1871.64     17.06 o
  -2   4   7     4689.74     4758.16     40.48 o
  -1   4   7      183.36      259.14      6.23 o
   0   4   7      191.66      226.08      5.74 o
   1   4   7       47.99       60.34      5.32 o
   2   4   7     1593.69     1719.02     15.97 o
   3   4   7     1376.40     1324.31     14.07 o
   4   4   7     1698.50     1626.22     17.56 o
   5   4   7      789.71      741.16      9.88 o
   6   4   7      546.54      442.35     10.41 o
   7   4   7      753.45      646.16     13.79 o
   8   4   7        5.54       10.20      8.89 o
   9   4   7      133.67      121.36      9.28 o
  10   4   7        6.94        3.73     12.71 o
  11   4   7       78.96       59.89     10.12 o
  12   4   7      185.42      160.32     12.21 o
  13   4   7       10.23        7.22     19.21 o
  14   4   7        9.33       14.15     19.45 o
  15   4   7       11.17      -10.41     28.63 o
 -15   5   7       37.21       98.00     34.21 o
 -14   5   7       45.26       22.90     23.57 o
 -13   5   7       56.60       61.70     15.75 o
 -12   5   7        0.34        8.62     11.72 o
 -11   5   7       19.91       19.63     11.38 o
 -10   5   7       87.71       71.56     11.24 o
  -9   5   7       28.54       19.34     10.03 o
  -8   5   7      101.52      105.79      9.85 o
  -7   5   7      688.86      732.11     14.47 o
  -6   5   7     1946.22     1942.97     24.00 o
  -5   5   7       19.46       18.23      7.08 o
  -4   5   7       58.84       48.56      5.63 o
  -3   5   7       14.60       23.94      5.81 o
  -2   5   7       74.25       75.17      5.22 o
  -1   5   7      796.70      749.43     11.23 o
   0   5   7      112.50      120.17      5.67 o
   1   5   7      827.32      749.68     10.57 o
   2   5   7      190.45      180.29      8.59 o
   3   5   7      224.69      211.01      6.67 o
   4   5   7       16.53       14.52      5.18 o
   5   5   7       59.79       77.81      8.31 o
   6   5   7      167.49      148.25      8.84 o
   7   5   7      191.84      183.14     11.95 o
   8   5   7      357.85      352.27     12.34 o
   9   5   7       16.63       -0.67      9.59 o
  10   5   7       46.09       55.94     14.81 o
  11   5   7      259.70      261.95     17.52 o
  12   5   7        6.46       12.66     12.27 o
  13   5   7        1.24       18.79     20.71 o
  14   5   7        7.54      -19.95     21.72 o
 -14   6   7       14.65       52.34     36.53 o
 -13   6   7       43.52       73.73     17.80 o
 -12   6   7       20.03       39.30     13.07 o
 -11   6   7        9.85       18.31     12.42 o
 -10   6   7      133.84      167.20     13.01 o
  -9   6   7       89.37      111.40     11.82 o
  -8   6   7        3.20       24.05     10.63 o
  -7   6   7        2.73        5.01     13.06 o
  -6   6   7       39.96       82.79      9.38 o
  -5   6   7       13.85        7.45      7.95 o
  -4   6   7     1837.16     1738.32     20.24 o
  -3   6   7       19.70       35.30      6.83 o
  -2   6   7      156.27      134.32      7.17 o
  -1   6   7     2982.72     2888.64     27.08 o
   0   6   7      322.59      356.09      8.32 o
   1   6   7     1195.93     1185.63     13.67 o
   2   6   7      872.65      849.70     12.56 o
   3   6   7      744.52      701.17     13.84 o
   4   6   7      441.11      382.69     11.19 o
   5   6   7      902.45      862.65     15.53 o
   6   6   7      316.05      261.82      9.96 o
   7   6   7        2.15        1.74      9.45 o
   8   6   7      184.93      139.72     11.07 o
   9   6   7      132.79      124.96     11.38 o
  10   6   7      777.60      758.12     18.53 o
  11   6   7       35.04       50.60     11.96 o
  12   6   7        7.99        9.90     14.44 o
  13   6   7       13.03        8.85     13.99 o
  14   6   7       44.36       58.20     35.54 o
 -13   7   7       42.91       51.22     55.67 o
 -12   7   7       64.27       91.99     15.24 o
 -11   7   7        1.36       -5.11     13.62 o
 -10   7   7        8.50       -8.57     13.11 o
  -9   7   7        0.99        0.17     12.87 o
  -8   7   7      166.30      138.03     13.14 o
  -7   7   7      301.85      320.31     14.04 o
  -6   7   7      220.77      262.37     11.72 o
  -5   7   7        9.23       -7.64      8.83 o
  -4   7   7      104.78      132.50      9.93 o
  -3   7   7       75.11      110.19      8.29 o
  -2   7   7        4.66        6.57      8.22 o
  -1   7   7      328.86      303.37     17.49 o
   0   7   7       20.52       12.56      9.58 o
   1   7   7      146.79      164.81      9.24 o
   2   7   7       18.52       18.36      7.60 o
   3   7   7       11.58        3.27      8.29 o
   4   7   7       41.35       62.09     10.35 o
   5   7   7       47.48       89.96     11.03 o
   6   7   7       48.58       63.70     11.28 o
   7   7   7       94.22      101.07     13.82 o
   8   7   7      116.32      117.18     14.85 o
   9   7   7        8.53       11.90     14.70 o
  10   7   7       37.95       32.64     15.55 o
  11   7   7       25.34       14.33     15.70 o
  12   7   7        0.53       31.52     42.35 o
  13   7   7       38.47       40.48     24.44 o
 -13   8   7        2.10       99.28     40.32 o
 -12   8   7       13.84       -9.09     31.42 o
 -11   8   7       57.69       25.52     17.36 o
 -10   8   7        1.38       -5.76     16.11 o
  -9   8   7        1.18       23.97     15.72 o
  -8   8   7       63.06       96.48     23.30 o
  -7   8   7       73.64      121.90     16.58 o
  -6   8   7       27.67       13.62     12.51 o
  -5   8   7      111.23      103.77     12.79 o
  -4   8   7        2.12       -2.44     11.60 o
  -3   8   7       46.10       64.35     11.70 o
  -2   8   7      434.04      461.33     13.75 o
  -1   8   7        3.21        5.54      9.55 o
   0   8   7      295.40      275.04     11.44 o
   1   8   7      153.59      142.31     11.64 o
   2   8   7        4.66        0.04     10.20 o
   3   8   7      884.39      824.15     41.00 o
   4   8   7      409.16      426.66     17.56 o
   5   8   7        7.07       -0.42     13.72 o
   6   8   7      192.80      160.03     15.56 o
   7   8   7       38.94       13.73     17.49 o
   8   8   7       73.01       80.19     15.88 o
   9   8   7        1.22       -8.86     16.21 o
  10   8   7        4.90        3.72     17.24 o
  11   8   7       17.41       15.82     17.81 o
  12   8   7       44.39       96.86     26.95 o
 -12   9   7        0.64       15.43     38.90 o
 -11   9   7        0.08       48.71     24.86 o
 -10   9   7        6.48      -14.96     17.79 o
  -9   9   7       39.40       27.95     18.30 o
  -8   9   7      123.01      114.31     17.90 o
  -7   9   7        0.66       -4.20     18.00 o
  -6   9   7        0.66      -10.06     13.97 o
  -5   9   7        2.73       24.06     13.72 o
  -4   9   7        0.16      -13.18     13.18 o
  -3   9   7       38.87       30.63     13.02 o
  -2   9   7        0.54       -2.17     12.44 o
  -1   9   7        5.69       11.86     10.91 o
   0   9   7      570.13      560.76     18.03 o
   1   9   7      626.30      641.47     18.93 o
   2   9   7      199.78      200.51     16.62 o
   3   9   7       23.29       41.91     15.03 o
   4   9   7      181.49      160.66     16.45 o
   5   9   7       71.40       93.45     16.49 o
   6   9   7      150.73      206.63     22.47 o
   7   9   7        4.04       21.54     20.61 o
   8   9   7       42.76       67.11     21.59 o
   9   9   7      125.33      129.65     31.54 o
  10   9   7       25.00       10.65     27.37 o
  11   9   7        0.06      -16.69     29.88 o
  12   9   7        5.64      -13.11     37.29 o
 -10  10   7       40.75       98.04     27.47 o
  -9  10   7        1.36       -0.32     26.67 o
  -8  10   7        1.29        5.63     20.35 o
  -7  10   7        1.23       18.16     18.96 o
  -6  10   7        4.99       18.65     18.45 o
  -5  10   7        1.55       10.20     15.15 o
  -4  10   7       26.47       37.86     15.19 o
  -3  10   7       12.80       22.45     14.98 o
  -2  10   7        0.77        4.76     16.65 o
  -1  10   7        9.93      -14.50     16.81 o
   0  10   7        4.17        7.53     13.90 o
   1  10   7       21.38       30.90     17.20 o
   2  10   7        2.49       -4.16     17.25 o
   3  10   7       39.64       43.16     17.93 o
   4  10   7       11.53        2.87     17.89 o
   5  10   7       48.42       54.17     17.86 o
   6  10   7        2.64        4.20     22.56 o
   7  10   7        4.72      -10.27     22.91 o
   8  10   7        8.48       24.20     23.50 o
   9  10   7        6.00       18.22     24.64 o
  10  10   7        6.42       38.30     26.25 o
  -9  11   7        4.52       -1.54     37.45 o
  -8  11   7        0.61       37.12     28.41 o
  -7  11   7       20.02       50.35     22.04 o
  -6  11   7        2.58       24.08     21.23 o
  -5  11   7       50.59       20.66     17.98 o
  -4  11   7        4.11        9.80     24.09 o
  -3  11   7        5.64        9.90     19.63 o
  -2  11   7       45.01       55.71     19.58 o
  -1  11   7       93.40      113.90     26.88 o
   0  11   7        6.26       -0.61     26.33 o
   1  11   7        3.80      -12.21     26.60 o
   2  11   7       41.64       42.82     19.37 o
   3  11   7       11.29        0.70     24.16 o
   4  11   7       51.50      104.36     29.72 o
   5  11   7        0.10      -22.73     31.02 o
   6  11   7        4.77       -5.68     24.13 o
   7  11   7       10.91        7.90     26.76 o
   8  11   7       45.54       33.20     27.35 o
   9  11   7        7.87       -7.29     27.70 o
  -7  12   7        2.49      -14.55     29.49 o
  -6  12   7        4.54       45.65     29.53 o
  -5  12   7        8.56        5.17     27.57 o
  -4  12   7        2.33      -25.02     25.02 o
  -3  12   7        2.48       20.32     22.73 o
  -2  12   7        5.77       39.17     27.35 o
  -1  12   7       17.73       35.42     35.47 o
   0  12   7        4.65       22.29     35.58 o
   1  12   7       13.54       20.23     27.49 o
   2  12   7        0.50      -25.79     25.79 o
   3  12   7        1.36        7.33     21.76 o
   4  12   7        0.11       -8.22     22.63 o
   5  12   7        0.36        3.79     28.61 o
   6  12   7        0.25       14.10     28.19 o
   7  12   7        7.20       46.10     29.94 o
  -4  13   7        0.39       36.29     46.42 o
  -3  13   7        9.02       26.54     30.19 o
  -2  13   7        4.25       -3.82     30.11 o
  -1  13   7       14.84       23.56     29.51 o
   0  13   7        1.66      -21.93     29.85 o
   1  13   7        9.27       28.10     30.99 o
   2  13   7       16.06       39.51     36.84 o
   3  13   7        1.08      -10.30     62.84 o
   4  13   7        2.01       96.06     44.39 o
 -14   0   8       68.40       69.81     17.39 o
 -13   0   8      553.74      607.16     24.76 o
 -12   0   8      606.98      593.28     33.05 o
 -11   0   8      234.51      197.65     16.11 o
 -10   0   8      249.04      224.35     15.51 o
  -9   0   8     2113.48     1960.18     42.85 o
  -8   0   8      624.11      487.00     19.14 o
  -7   0   8      286.29      376.26     17.86 o
  -6   0   8     1106.36     1148.49     25.03 o
  -5   0   8      950.34     1022.09     17.67 o
  -4   0   8     6155.15     6002.38     76.10 o
  -3   0   8     5007.26     4546.53     58.68 o
  -2   0   8     3296.91     3151.96     42.08 o
  -1   0   8      125.10      102.38      5.38 o
   0   0   8       23.34       22.24      4.88 o
   1   0   8     1414.30     1413.96     18.43 o
   2   0   8     4589.84     4404.58     56.32 o
   3   0   8      315.49      275.30      7.52 o
   4   0   8     2588.91     2412.98     47.27 o
   5   0   8     4002.01     3683.51     59.35 o
   6   0   8      243.31      257.59     12.58 o
   7   0   8      849.52      813.19     19.39 o
   8   0   8     1001.98     1003.85     22.45 o
   9   0   8      113.19      103.26     10.87 o
  10   0   8      941.84      993.37     23.67 o
  11   0   8      713.44      730.32     21.48 o
  12   0   8       12.10       23.55     16.92 o
  13   0   8        5.82      -19.31     19.31 o
  14   0   8      353.79      344.09     18.13 o
 -14   1   8       10.81        3.65     14.66 o
 -13   1   8       36.09       43.78     11.76 o
 -12   1   8        5.37        6.21     10.64 o
 -11   1   8       21.69       26.88     10.13 o
 -10   1   8      130.77      135.20     10.60 o
  -9   1   8     1255.20     1173.56     19.37 o
  -8   1   8     5238.93     4954.85     56.64 o
  -7   1   8     4057.15     4047.87     46.96 o
  -6   1   8     1893.97     1807.73     21.13 o
  -5   1   8       68.20       34.21      5.03 o
  -4   1   8      168.58      165.18      5.36 o
  -3   1   8       58.21       65.96      4.29 o
  -2   1   8     1531.11     1433.54     15.36 o
  -1   1   8    16026.12    16473.80    131.96 o
   0   1   8     4074.94     3913.72     29.48 o
   1   1   8     2282.36     2316.46     27.02 o
   2   1   8      878.71      875.49      9.85 o
   3   1   8     1029.70     1012.34     10.72 o
   4   1   8       27.57       50.73      3.88 o
   5   1   8     3056.13     3043.77     28.40 o
   6   1   8     3628.59     3787.69     41.04 o
   7   1   8     1072.27     1132.97     16.97 o
   8   1   8      409.46      425.80     11.26 o
   9   1   8      114.10      133.08      8.06 o
  10   1   8        1.46       15.11     10.13 o
  11   1   8       48.57       45.00      8.52 o
  12   1   8       12.22        7.79      9.04 o
  13   1   8      133.98      157.39     12.91 o
  14   1   8       54.54       77.08     11.88 o
 -15   2   8        2.75       45.19     27.82 o
 -14   2   8       92.73      140.52     16.33 o
 -13   2   8       97.34      115.59     10.96 o
 -12   2   8       75.05       70.41     11.48 o
 -11   2   8      531.15      516.57     17.38 o
 -10   2   8      456.89      416.73     14.09 o
  -9   2   8       10.01       -1.76      8.50 o
  -8   2   8      294.69      249.10     10.11 o
  -7   2   8      250.19      219.82     10.68 o
  -6   2   8     5028.96     4923.25     44.98 o
  -5   2   8     4665.12     4696.25     42.99 o
  -4   2   8     2848.76     2680.74     26.01 o
  -3   2   8     1171.42     1022.19     11.36 o
  -2   2   8     1534.05     1318.12     13.48 o
  -1   2   8      924.87      983.66     11.04 o
   0   2   8       74.75       38.29      3.90 o
   1   2   8     2617.35     2563.07     22.87 o
   2   2   8       37.70       52.52      3.60 o
   3   2   8    13639.49    14096.37    121.96 o
   4   2   8     5451.75     5349.04     41.53 o
   5   2   8       37.98       47.95      4.17 o
   6   2   8       25.23       26.39      6.12 o
   7   2   8      673.46      653.46     13.39 o
   8   2   8      607.68      635.56     14.41 o
   9   2   8      384.95      413.72     13.49 o
  10   2   8      617.56      610.89     14.35 o
  11   2   8        6.45       28.25     11.62 o
  12   2   8      244.70      260.43     13.61 o
  13   2   8      113.72      121.89     12.57 o
  14   2   8        6.54        4.47     17.02 o
 -15   3   8       19.71       44.43     29.67 o
 -14   3   8       64.69       48.91     15.85 o
 -13   3   8      260.61      282.54     17.41 o
 -12   3   8       87.33       94.73     12.13 o
 -11   3   8       16.52       11.38     10.92 o
 -10   3   8       13.92        8.70     11.51 o
  -9   3   8      372.41      361.34     12.21 o
  -8   3   8     2092.89     2036.38     27.93 o
  -7   3   8      553.98      541.27     12.08 o
  -6   3   8     1762.08     1659.50     20.51 o
  -5   3   8      484.84      495.21     14.11 o
  -4   3   8       58.21       82.31      6.17 o
  -3   3   8     1815.90     1861.71     19.45 o
  -2   3   8     5570.18     5604.18     50.56 o
  -1   3   8     3514.19     3531.64     30.80 o
   0   3   8      493.51      393.28      7.04 o
   1   3   8     3769.49     3563.87     30.95 o
   2   3   8      149.38      134.27      9.35 o
   3   3   8      125.11      160.46      6.11 o
   4   3   8       21.85       38.30      9.50 o
   5   3   8      819.74      843.04     11.17 o
   6   3   8     6800.83     6655.56     65.51 o
   7   3   8      914.06      935.57     20.90 o
   8   3   8      157.55      183.39      9.23 o
   9   3   8      329.59      335.91     13.07 o
  10   3   8      119.77      121.72     12.72 o
  11   3   8      172.95      194.56     11.11 o
  12   3   8       46.67       86.10     23.95 o
  13   3   8        0.79       10.54     11.40 o
  14   3   8        2.59       -7.86     18.12 o
 -15   4   8       42.71       79.31     32.98 o
 -14   4   8        3.20       28.95     15.95 o
 -13   4   8       39.45       31.06     15.72 o
 -12   4   8       75.17       94.68     12.09 o
 -11   4   8       50.15       61.46     13.13 o
 -10   4   8       50.73       53.58     10.78 o
  -9   4   8      374.66      394.28     13.40 o
  -8   4   8        4.81       13.93      9.32 o
  -7   4   8     1356.35     1214.98     17.67 o
  -6   4   8      481.94      461.70     10.87 o
  -5   4   8      378.00      363.74      9.00 o
  -4   4   8     2150.30     2012.80     19.86 o
  -3   4   8     1404.19     1379.91     14.99 o
  -2   4   8      131.68      128.40      5.90 o
  -1   4   8       58.89       64.38      4.83 o
   0   4   8       73.54       73.13      4.93 o
   1   4   8      474.69      454.90     12.33 o
   2   4   8      282.86      245.36      5.86 o
   3   4   8      950.29      976.79     11.81 o
   4   4   8     1359.69     1296.79     25.58 o
   5   4   8     1504.85     1390.80     17.93 o
   6   4   8       60.12       64.47      6.84 o
   7   4   8      319.19      340.64     15.89 o
   8   4   8       33.41       49.71     12.88 o
   9   4   8       29.95        8.72     10.17 o
  10   4   8       10.46       10.98      9.63 o
  11   4   8      222.76      248.42     16.53 o
  12   4   8       49.58       57.90     20.05 o
  13   4   8        0.90        5.33     11.77 o
  14   4   8        0.23        9.54     20.46 o
  15   4   8        0.60       12.87     30.43 o
 -14   5   8       45.34       57.19     24.52 o
 -13   5   8        1.77       -6.15     15.94 o
 -12   5   8       52.27       77.04     13.19 o
 -11   5   8       96.49      118.60     12.90 o
 -10   5   8      188.28      178.05     12.93 o
  -9   5   8       16.61        4.98     11.07 o
  -8   5   8       23.31       10.76      9.91 o
  -7   5   8     1050.99     1058.75     17.32 o
  -6   5   8     2161.58     2158.39     26.32 o
  -5   5   8        1.58        2.61      7.40 o
  -4   5   8      544.42      470.92     10.52 o
  -3   5   8      360.98      395.51     11.55 o
  -2   5   8      286.42      261.61      6.95 o
  -1   5   8     2847.27     2637.28     26.69 o
   0   5   8       93.98       84.39      5.49 o
   1   5   8       53.03       44.87      5.31 o
   2   5   8      846.33      811.48     11.42 o
   3   5   8        6.18        3.95      7.37 o
   4   5   8     1591.49     1564.02     20.03 o
   5   5   8     1656.89     1687.70     27.25 o
   6   5   8      270.47      287.96     10.40 o
   7   5   8      106.16      127.88     11.15 o
   8   5   8      504.49      514.57     17.03 o
   9   5   8       15.71       18.32     10.15 o
  10   5   8      125.05      153.82     11.61 o
  11   5   8        2.59      -10.94     10.94 o
  12   5   8       43.43       63.42     13.43 o
  13   5   8       91.69       90.93     13.94 o
  14   5   8       19.58       48.31     31.89 o
 -14   6   8        1.02        5.63     35.02 o
 -13   6   8        3.46       -5.15     17.52 o
 -12   6   8       47.05       62.60     14.15 o
 -11   6   8       20.70       37.80     13.41 o
 -10   6   8        0.71        0.16     12.25 o
  -9   6   8       45.68       73.87     12.16 o
  -8   6   8        0.01       -0.27     10.98 o
  -7   6   8      158.81      152.04     11.69 o
  -6   6   8        3.41        5.90      8.86 o
  -5   6   8        4.93       -8.29      8.29 o
  -4   6   8      570.52      560.49     13.20 o
  -3   6   8      105.51      107.35      7.35 o
  -2   6   8       86.03       61.69      7.09 o
  -1   6   8        4.69        4.77      5.90 o
   0   6   8       11.14       19.70      5.86 o
   1   6   8      503.18      450.78     10.04 o
   2   6   8      113.27      111.08      7.49 o
   3   6   8       34.35       15.07      6.90 o
   4   6   8       72.63       85.86      8.24 o
   5   6   8      187.96      181.48      9.42 o
   6   6   8       42.79       44.00      8.65 o
   7   6   8        6.39       12.72      9.90 o
   8   6   8      177.67      204.72     12.13 o
   9   6   8       28.15       32.92     12.27 o
  10   6   8        1.33       14.41     14.21 o
  11   6   8        0.44       -7.80     20.17 o
  12   6   8        2.55      -19.19     21.48 o
  13   6   8        0.04       20.37     14.72 o
  14   6   8        8.77      -23.85     32.60 o
 -13   7   8       11.16       34.53     26.71 o
 -12   7   8       20.43       20.53     18.82 o
 -11   7   8       24.62       42.53     14.76 o
 -10   7   8       16.26       37.55     13.94 o
  -9   7   8        4.63       -2.73     12.87 o
  -8   7   8      174.40      156.68     13.34 o
  -7   7   8      109.66       89.54     15.49 o
  -6   7   8      212.45      246.70     11.85 o
  -5   7   8        8.08       -8.80      9.50 o
  -4   7   8        0.72        5.20      9.19 o
  -3   7   8      661.69      606.83     14.13 o
  -2   7   8       90.28       86.40      9.11 o
  -1   7   8       11.58       17.38      8.52 o
   0   7   8      123.28      128.16      9.16 o
   1   7   8     1619.77     1548.19     21.36 o
   2   7   8       41.65       36.86      9.74 o
   3   7   8      368.79      405.47     13.61 o
   4   7   8      344.98      322.43     13.02 o
   5   7   8        1.90       11.50     10.74 o
   6   7   8      410.35      434.34     14.96 o
   7   7   8       70.42       73.24     14.25 o
   8   7   8      114.34       96.46     19.29 o
   9   7   8        0.24       -3.22     15.30 o
  10   7   8       20.22        6.25     16.00 o
  11   7   8      123.55      141.59     17.64 o
  12   7   8       46.93       52.53     23.70 o
  13   7   8        8.59       33.10     26.15 o
 -12   8   8       10.20       16.35     53.64 o
 -11   8   8        0.71       -6.91     17.72 o
 -10   8   8        0.31       36.94     17.55 o
  -9   8   8        2.82       -9.92     16.26 o
  -8   8   8       12.68       15.05     15.72 o
  -7   8   8        2.54       -3.73     14.79 o
  -6   8   8       59.48       86.85     18.33 o
  -5   8   8       25.25       39.35     12.58 o
  -4   8   8       37.28       10.53     11.68 o
  -3   8   8       31.47       18.19     11.34 o
  -2   8   8        0.90        2.26      9.45 o
  -1   8   8       67.82       59.88     10.01 o
   0   8   8      422.00      422.80     14.32 o
   1   8   8       77.13       95.37     11.53 o
   2   8   8      121.48      124.60     11.86 o
   3   8   8        0.48       25.32     13.70 o
   4   8   8       69.83       69.48     14.40 o
   5   8   8        0.10      -11.96     13.32 o
   6   8   8        2.69       25.99     17.60 o
   7   8   8        0.36       10.85     18.26 o
   8   8   8       67.05       81.42     19.80 o
   9   8   8       31.80       49.35     20.55 o
  10   8   8        0.66      -10.43     25.60 o
  11   8   8       30.55       62.40     22.90 o
  12   8   8       37.56       25.74     38.38 o
 -11   9   8        5.82       20.70     24.24 o
 -10   9   8        3.08       18.51     31.68 o
  -9   9   8        2.97       10.20     18.42 o
  -8   9   8        8.56       -9.10     17.23 o
  -7   9   8       27.82       28.53     17.83 o
  -6   9   8       75.78       77.51     14.91 o
  -5   9   8       24.32       14.05     13.77 o
  -4   9   8       81.65       63.04     14.08 o
  -3   9   8        0.26        4.08     12.93 o
  -2   9   8       23.98       32.74     13.10 o
  -1   9   8      405.68      406.20     16.09 o
   0   9   8       49.43       74.41     13.04 o
   1   9   8        0.09       14.79     12.64 o
   2   9   8       19.25       22.38     15.65 o
   3   9   8       12.61       22.62     15.73 o
   4   9   8       17.35       -6.32     15.57 o
   5   9   8       40.62       41.56     16.37 o
   6   9   8        0.10       -4.87     20.02 o
   7   9   8       19.59       41.45     20.94 o
   8   9   8        5.69       21.23     22.42 o
   9   9   8       39.82       62.83     23.33 o
  10   9   8       70.13       64.16     25.08 o
  11   9   8        1.11      -17.86     35.82 o
 -10  10   8        8.40        1.08     26.16 o
  -9  10   8       61.18       82.25     20.76 o
  -8  10   8        0.92       28.57     25.70 o
  -7  10   8       58.86       83.62     19.99 o
  -6  10   8        4.77       10.52     18.70 o
  -5  10   8        3.73       10.11     15.71 o
  -4  10   8        1.11        7.32     15.13 o
  -3  10   8       81.22       78.16     15.62 o
  -2  10   8       91.65       64.53     18.04 o
  -1  10   8       14.89       68.63     17.09 o
   0  10   8       95.52       97.11     17.48 o
   1  10   8        0.91        2.04     17.35 o
   2  10   8      174.07      186.00     19.10 o
   3  10   8       64.35       66.88     17.68 o
   4  10   8       69.48       63.75     18.32 o
   5  10   8       66.71       46.70     18.44 o
   6  10   8       14.17       20.09     22.76 o
   7  10   8       45.93       65.85     25.07 o
   8  10   8        6.87      -25.05     25.05 o
   9  10   8       15.23       86.26     26.23 o
  10  10   8        0.03       -8.75     34.07 o
  -9  11   8        4.68       29.01     56.57 o
  -8  11   8        3.17       -7.43     22.26 o
  -7  11   8        0.38      -21.18     21.18 o
  -6  11   8        0.37        8.11     21.33 o
  -5  11   8        4.21        2.54     20.69 o
  -4  11   8        8.66       38.21     20.09 o
  -3  11   8       35.40       50.30     20.49 o
  -2  11   8        9.33       49.86     27.62 o
  -1  11   8        0.66       54.85     28.53 o
   0  11   8        1.47       -2.49     45.12 o
   1  11   8        0.38       14.41     19.46 o
   2  11   8        1.00      -19.78     19.78 o
   3  11   8        0.54        4.64     20.50 o
   4  11   8        5.95       15.98     20.63 o
   5  11   8        0.05       14.32     34.97 o
   6  11   8        0.86        3.01     25.53 o
   7  11   8        9.35        7.65     26.09 o
   8  11   8        5.34       30.01     28.51 o
   9  11   8       23.67       21.49     27.86 o
  -7  12   8       16.41       27.55     30.26 o
  -6  12   8       12.19       28.33     30.50 o
  -5  12   8       33.37       39.70     29.76 o
  -4  12   8        5.08       14.15     23.05 o
  -3  12   8       10.61       28.36     28.53 o
  -2  12   8        3.30       35.16     27.38 o
  -1  12   8        0.75      -26.71     26.71 o
   0  12   8        7.59       -1.66     26.49 o
   1  12   8       11.07       -8.95     27.97 o
   2  12   8       43.18       12.05     27.61 o
   3  12   8       25.77       20.30     21.77 o
   4  12   8       11.95       -2.66     22.34 o
   5  12   8       23.94       47.68     27.25 o
   6  12   8        2.93       -5.06     28.85 o
   7  12   8       33.23       26.19     29.72 o
  -4  13   8        0.49      -10.98     47.46 o
  -3  13   8       21.10       30.30     30.76 o
  -2  13   8        3.84        3.71     40.96 o
  -1  13   8        7.58       19.02     31.58 o
   0  13   8        3.95       13.80     36.46 o
   1  13   8        0.86       17.61     50.47 o
   2  13   8        2.17        1.14     30.13 o
   3  13   8        0.84       29.27     57.14 o
   4  13   8        0.04      -39.09     43.82 o
 -14   1   9        0.27       -7.97     15.02 o
 -13   1   9       66.48       91.69     16.24 o
 -12   1   9       21.55       18.35     11.37 o
 -11   1   9       62.13       74.87     10.81 o
 -10   1   9      150.65      146.79     10.70 o
  -9   1   9      241.15      270.62     11.11 o
  -8   1   9       12.17       17.40      8.50 o
  -7   1   9        8.61        0.75      7.65 o
  -6   1   9     2991.05     3107.42     33.37 o
  -5   1   9        5.81       -0.52      4.68 o
  -4   1   9      234.96      240.89      6.77 o
  -3   1   9      235.18      225.23      6.12 o
  -2   1   9      433.41      477.44      8.33 o
  -1   1   9      105.66      148.32      7.81 o
   0   1   9      149.85      144.80      4.98 o
   1   1   9      363.06      440.01      8.21 o
   2   1   9      124.49      162.41      6.67 o
   3   1   9     2036.93     2094.08     17.09 o
   4   1   9        3.75        6.05      3.96 o
   5   1   9      899.53      891.21     15.35 o
   6   1   9      414.99      445.70     11.30 o
   7   1   9      628.53      640.95     13.38 o
   8   1   9      606.51      601.25     22.92 o
   9   1   9       22.96       19.62      8.02 o
  10   1   9      341.52      332.82     11.09 o
  11   1   9       34.23       40.04      9.19 o
  12   1   9      107.57      123.70     12.29 o
  13   1   9        5.45        0.61     14.87 o
  14   1   9       80.75      121.91     37.69 o
  15   1   9        0.01       32.27     20.39 o
 -15   2   9        0.65       20.87     27.78 o
 -14   2   9       91.25      112.04     18.19 o
 -13   2   9       79.56       72.53     11.31 o
 -12   2   9      161.76      179.41     13.13 o
 -11   2   9       22.07       14.47     10.69 o
 -10   2   9        1.61       -8.84      9.78 o
  -9   2   9       18.07       -1.66      8.94 o
  -8   2   9        1.57        0.53      8.80 o
  -7   2   9      136.45      169.46      8.30 o
  -6   2   9      233.93      248.09     10.26 o
  -5   2   9       44.22       55.91      5.33 o
  -4   2   9      738.30      840.40     11.50 o
  -3   2   9     3546.40     3778.02     32.78 o
  -2   2   9       74.60       90.80      4.56 o
  -1   2   9       89.93       91.56      4.55 o
   0   2   9     1058.66     1043.68     11.08 o
   1   2   9     1164.93     1185.05     12.01 o
   2   2   9     1058.87     1048.77     11.03 o
   3   2   9     1131.02     1161.26     13.57 o
   4   2   9       47.95       66.58      4.02 o
   5   2   9        8.04       12.06      4.11 o
   6   2   9      108.86       92.89      9.72 o
   7   2   9      310.27      316.30     10.18 o
   8   2   9      110.06       97.54      8.20 o
   9   2   9       21.94       19.93      8.42 o
  10   2   9       73.69       83.41     13.90 o
  11   2   9      252.74      247.12     12.68 o
  12   2   9       33.45       53.82     14.94 o
  13   2   9       29.83       44.64     16.23 o
  14   2   9       23.43       32.88     12.68 o
 -15   3   9       17.26       28.91     30.90 o
 -14   3   9        0.32      -15.89     16.23 o
 -13   3   9       37.34       57.06     13.13 o
 -12   3   9       35.68       29.09     12.47 o
 -11   3   9       40.17       41.39     11.94 o
 -10   3   9       27.09       21.07     10.59 o
  -9   3   9       13.13       13.97     10.33 o
  -8   3   9     1126.73     1121.56     21.57 o
  -7   3   9      908.76      924.81     14.21 o
  -6   3   9       76.72       65.84      7.26 o
  -5   3   9       21.12       26.60      5.62 o
  -4   3   9      420.29      341.13      8.43 o
  -3   3   9      135.22      138.97      7.44 o
  -2   3   9     1324.69     1223.93     14.57 o
  -1   3   9      516.25      487.87      8.25 o
   0   3   9      773.15      782.42     10.27 o
   1   3   9      300.50      342.91      6.94 o
   2   3   9     1709.67     1741.18     16.21 o
   3   3   9        0.92       -3.13      5.36 o
   4   3   9      324.26      319.19      8.05 o
   5   3   9      233.46      254.41      7.67 o
   6   3   9      529.77      494.35     10.94 o
   7   3   9      398.90      366.80     12.11 o
   8   3   9       79.77       71.91     10.24 o
   9   3   9        1.75        4.87      9.96 o
  10   3   9       35.87       34.42     10.81 o
  11   3   9        0.09        0.82     10.97 o
  12   3   9       33.63       49.69     12.58 o
  13   3   9       25.44       14.94     12.47 o
  14   3   9        1.63       15.53     19.28 o
 -15   4   9        3.82       65.73     32.98 o
 -14   4   9        6.09       16.43     16.73 o
 -13   4   9       60.10       69.47     16.37 o
 -12   4   9        2.75       15.94     12.67 o
 -11   4   9       22.40       17.99     11.91 o
 -10   4   9       49.47       54.87     11.65 o
  -9   4   9        1.95       12.00     10.28 o
  -8   4   9       52.76       26.24      9.95 o
  -7   4   9       22.80       13.73      7.95 o
  -6   4   9      273.04      292.22      9.70 o
  -5   4   9     3094.19     3275.72     30.00 o
  -4   4   9     1650.67     1725.59     21.08 o
  -3   4   9       30.44       40.96      6.32 o
  -2   4   9      641.71      629.13     11.86 o
  -1   4   9      274.64      272.61      7.37 o
   0   4   9     1271.41     1204.66     13.85 o
   1   4   9      315.74      326.59      7.78 o
   2   4   9       51.72       48.87      5.60 o
   3   4   9     1433.96     1346.55     17.19 o
   4   4   9     1512.98     1443.45     20.50 o
   5   4   9      159.29      114.43      7.07 o
   6   4   9       82.50       93.58      8.36 o
   7   4   9       15.84        0.25      9.37 o
   8   4   9       35.62       51.08     10.47 o
   9   4   9      259.92      273.45     13.33 o
  10   4   9       90.14       86.30     12.27 o
  11   4   9        1.30      -10.61     10.61 o
  12   4   9       16.12       19.92     12.90 o
  13   4   9      138.28      111.63     13.93 o
  14   4   9        0.90       16.45     20.31 o
  15   4   9        7.79      -11.74     30.85 o
 -14   5   9        0.97       14.34     32.41 o
 -13   5   9        5.65       -7.92     22.10 o
 -12   5   9        0.06        3.27     13.23 o
 -11   5   9       17.08       17.49     12.89 o
 -10   5   9      100.08       70.19     12.45 o
  -9   5   9      180.81      172.97     15.33 o
  -8   5   9      287.85      323.33     13.35 o
  -7   5   9       18.38        5.82      9.63 o
  -6   5   9       26.96       57.80     10.26 o
  -5   5   9      198.35      247.54      9.70 o
  -4   5   9        8.06       24.58      7.94 o
  -3   5   9       67.91       74.58      6.67 o
  -2   5   9      334.51      330.18      8.97 o
  -1   5   9     2507.60     2317.36     24.35 o
   0   5   9      532.30      502.89      9.79 o
   1   5   9      217.95      242.33      7.03 o
   2   5   9      720.04      688.46     11.76 o
   3   5   9      115.85      103.72      6.54 o
   4   5   9       16.55       23.28      6.90 o
   5   5   9       53.84       63.06      8.61 o
   6   5   9      158.93      142.89     14.61 o
   7   5   9      256.56      228.44     13.12 o
   8   5   9      398.49      374.62     14.96 o
   9   5   9      555.59      490.31     15.35 o
  10   5   9        4.81        5.39     11.04 o
  11   5   9       12.16        7.68     11.50 o
  12   5   9       10.10       -2.89     13.89 o
  13   5   9        7.33       -3.61     14.04 o
  14   5   9       17.61       26.26     33.08 o
 -14   6   9        0.58       35.82     37.57 o
 -13   6   9       60.30       76.17     25.17 o
 -12   6   9      122.91      123.80     15.40 o
 -11   6   9       27.09       28.60     13.75 o
 -10   6   9       15.35       26.52     12.69 o
  -9   6   9       82.73      105.11     13.14 o
  -8   6   9        3.84       13.27     11.93 o
  -7   6   9      111.05       92.68     11.75 o
  -6   6   9     1073.44      964.50     19.91 o
  -5   6   9       19.16       18.36     10.32 o
  -4   6   9     1491.44     1542.63     19.57 o
  -3   6   9     3317.54     3332.66     33.75 o
  -2   6   9       34.70       51.06      7.06 o
  -1   6   9      269.50      234.32      9.29 o
   0   6   9     1376.37     1310.65     17.09 o
   1   6   9        5.59        3.56      7.29 o
   2   6   9      285.28      278.67      9.60 o
   3   6   9      200.78      232.98     11.70 o
   4   6   9       31.42       26.09     10.79 o
   5   6   9       38.55       33.91      9.60 o
   6   6   9       67.91       54.87     10.64 o
   7   6   9       57.29       87.63     13.42 o
   8   6   9      365.13      354.96     16.70 o
   9   6   9       88.04       85.09     14.34 o
  10   6   9       13.62       32.13     15.09 o
  11   6   9       68.42       47.20     16.20 o
  12   6   9        0.72       17.32     22.57 o
  13   6   9       15.00       31.58     23.56 o
  14   6   9       18.32       12.26     36.63 o
 -13   7   9        1.96       38.84     26.44 o
 -12   7   9        0.94       16.62     15.57 o
 -11   7   9        2.23       29.23     14.96 o
 -10   7   9        7.00       -6.10     14.17 o
  -9   7   9      145.23      149.66     14.71 o
  -8   7   9      102.89      100.51     13.57 o
  -7   7   9       18.23       49.44     12.49 o
  -6   7   9       97.02      121.97     12.58 o
  -5   7   9       71.72      124.55     10.80 o
  -4   7   9        1.16       -5.18     10.56 o
  -3   7   9        5.64       13.91      9.00 o
  -2   7   9      244.67      239.70     10.61 o
  -1   7   9     1052.05      952.83     21.48 o
   0   7   9       63.70       62.78      8.55 o
   1   7   9       44.65       55.06      9.09 o
   2   7   9      202.35      202.82     16.38 o
   3   7   9      533.82      493.17     17.56 o
   4   7   9        2.57        6.53     11.09 o
   5   7   9      296.39      299.92     15.67 o
   6   7   9       72.39       67.52     12.12 o
   7   7   9       21.66       31.03     14.61 o
   8   7   9       89.77       58.92     15.36 o
   9   7   9       34.65       21.58     15.74 o
  10   7   9        1.53        4.34     16.54 o
  11   7   9        7.50       26.44     17.36 o
  12   7   9       13.09       43.99     24.26 o
  13   7   9       27.26       31.28     39.18 o
 -12   8   9        5.67       -4.04     24.03 o
 -11   8   9       26.05       33.14     18.52 o
 -10   8   9       86.08      140.59     18.95 o
  -9   8   9       15.79       21.81     16.94 o
  -8   8   9       32.31       -2.49     16.03 o
  -7   8   9        0.33        1.11     15.83 o
  -6   8   9      180.73      176.50     14.39 o
  -5   8   9      155.35      146.11     14.08 o
  -4   8   9      143.45      121.85     12.96 o
  -3   8   9       94.48      107.47     12.70 o
  -2   8   9      473.05      491.02     14.59 o
  -1   8   9      177.06      193.84     11.31 o
   0   8   9      148.09      145.47     11.28 o
   1   8   9      273.33      293.28     13.57 o
   2   8   9       12.43        7.97     13.61 o
   3   8   9       38.59       18.25     13.62 o
   4   8   9      162.12      191.41     15.48 o
   5   8   9       14.83       -7.60     14.30 o
   6   8   9       22.71       68.15     18.74 o
   7   8   9       18.20        0.63     18.69 o
   8   8   9        3.17        0.19     18.74 o
   9   8   9      174.26      171.73     22.12 o
  10   8   9       47.02       30.51     32.89 o
  11   8   9       14.19       61.37     22.93 o
  12   8   9        1.33       32.13     39.32 o
 -11   9   9       50.21       42.21     26.59 o
 -10   9   9        1.62       29.21     19.68 o
  -9   9   9       12.11       -8.80     19.27 o
  -8   9   9      131.95      141.99     19.18 o
  -7   9   9       48.75       70.13     18.63 o
  -6   9   9        0.25        8.59     17.17 o
  -5   9   9       81.83      113.86     15.07 o
  -4   9   9        0.34       10.72     14.07 o
  -3   9   9      188.89      168.79     15.01 o
  -2   9   9      107.03       94.57     13.88 o
  -1   9   9        7.89       14.26     13.31 o
   0   9   9        1.23       15.21     13.04 o
   1   9   9      157.90      180.51     19.17 o
   2   9   9      289.97      272.09     22.91 o
   3   9   9       46.12       61.64     16.35 o
   4   9   9        8.80        8.05     16.47 o
   5   9   9        4.19      -16.54     16.54 o
   6   9   9       79.18       60.01     23.49 o
   7   9   9       81.36      103.33     22.09 o
   8   9   9       26.72       38.50     22.65 o
   9   9   9        2.24        1.58     22.81 o
  10   9   9        9.93       42.47     25.03 o
  11   9   9        1.07       22.65     24.40 o
 -10  10   9        3.42      -26.12     26.12 o
  -9  10   9        3.36       -5.37     21.08 o
  -8  10   9        1.93       25.77     20.51 o
  -7  10   9        6.32      -17.81     19.11 o
  -6  10   9       56.45       58.37     19.66 o
  -5  10   9        3.29       11.10     16.14 o
  -4  10   9        5.62       13.61     16.24 o
  -3  10   9       27.05        6.43     17.63 o
  -2  10   9        0.98       28.45     17.88 o
  -1  10   9       58.05       24.37     17.49 o
   0  10   9        0.74       -3.44     17.33 o
   1  10   9       48.84       50.10     23.54 o
   2  10   9       49.25       59.81     18.49 o
   3  10   9       70.42       95.02     18.39 o
   4  10   9        3.94       47.07     18.76 o
   5  10   9        4.64       33.68     23.43 o
   6  10   9        9.87       15.83     23.60 o
   7  10   9       15.02        1.55     23.73 o
   8  10   9       34.18       51.11     24.67 o
   9  10   9        2.89       67.96     26.08 o
  10  10   9       28.05       38.53     57.73 o
  -8  11   9        1.94        8.71     22.29 o
  -7  11   9        1.62      -20.86     20.86 o
  -6  11   9       95.21      117.44     27.61 o
  -5  11   9       20.96        8.80     21.75 o
  -4  11   9       16.83       24.59     21.06 o
  -3  11   9        2.60        3.82     21.05 o
  -2  11   9        6.87        0.93     20.77 o
  -1  11   9       62.69       47.44     24.88 o
   0  11   9       50.68      115.51     26.88 o
   1  11   9       10.53       19.07     19.49 o
   2  11   9        0.59        7.42     21.28 o
   3  11   9       41.01       27.02     20.69 o
   4  11   9        0.49       21.47     20.81 o
   5  11   9       20.65       42.81     25.24 o
   6  11   9        7.36       28.92     29.55 o
   7  11   9       15.68        8.40     26.52 o
   8  11   9       19.16       40.81     29.17 o
  -6  12   9       11.35       -2.53     30.17 o
  -5  12   9        0.34       52.21     40.74 o
  -4  12   9        4.64       -7.96     23.45 o
  -3  12   9        4.38        7.77     27.95 o
  -2  12   9        3.37       23.82     27.45 o
  -1  12   9        2.03      -21.41     27.87 o
   0  12   9        2.75       17.42     50.51 o
   1  12   9        1.45       17.96     38.14 o
   2  12   9        0.83       12.87     32.15 o
   3  12   9        0.08        5.76     23.57 o
   4  12   9        0.10       18.49     40.20 o
   5  12   9        4.39       -7.39     28.96 o
   6  12   9        0.00       14.96     28.99 o
  -3  13   9        0.59      -11.34     32.03 o
  -2  13   9       11.02       15.92     31.16 o
  -1  13   9        0.20       26.56     32.12 o
   0  13   9        0.15      -25.00     30.61 o
   1  13   9        8.45       25.81     48.50 o
   2  13   9        0.29      -30.43     30.43 o
   3  13   9       18.73       46.44     31.99 o
 -14   0  10        3.87        6.74     18.09 o
 -13   0  10       39.52       44.84     18.06 o
 -12   0  10      422.36      403.04     20.50 o
 -11   0  10      402.77      362.05     19.47 o
 -10   0  10      203.79      156.70     23.47 o
  -9   0  10        8.63       10.02     13.50 o
  -8   0  10      652.82      698.53     22.58 o
  -7   0  10     2794.51     2800.23     50.17 o
  -6   0  10     6483.23     6346.81    106.70 o
  -5   0  10     2791.50     2618.73     37.24 o
  -4   0  10     3844.93     3800.68     50.98 o
  -3   0  10     6103.47     6320.57     80.93 o
  -2   0  10     4801.98     5071.70     65.91 o
  -1   0  10      218.06      242.54      9.39 o
   0   0  10     2751.93     2963.13     47.48 o
   1   0  10     4030.79     4318.16     49.34 o
   2   0  10    11352.36    11622.48    124.04 o
   3   0  10     8111.96     8389.27     97.21 o
   4   0  10      677.25      734.12     15.00 o
   5   0  10        5.00       -1.80      5.96 o
   6   0  10     1337.50     1278.37     49.71 o
   7   0  10        3.12       10.38     21.55 o
   8   0  10      416.22      410.51     17.53 o
   9   0  10      207.60      222.34     13.83 o
  10   0  10       64.55       87.86     21.79 o
  11   0  10      147.69      158.13     14.89 o
  12   0  10      241.17      246.87     22.95 o
  13   0  10      120.00      135.00     21.29 o
 -14   1  10       60.60       46.79     13.49 o
 -13   1  10        1.27      -12.58     12.58 o
 -12   1  10       12.02        9.89     11.69 o
 -11   1  10      216.90      243.05     12.96 o
 -10   1  10      842.09      837.64     18.54 o
  -9   1  10     1054.40     1099.68     19.96 o
  -8   1  10      579.70      539.78     18.77 o
  -7   1  10      739.18      630.95     14.80 o
  -6   1  10      136.04      120.15      6.38 o
  -5   1  10      448.25      449.58      9.43 o
  -4   1  10      705.00      742.67     11.88 o
  -3   1  10     4599.52     4876.40     45.05 o
  -2   1  10     5853.00     5832.74     53.01 o
  -1   1  10     2792.33     2597.09     25.83 o
   0   1  10     1974.16     1784.44     15.53 o
   1   1  10     3940.36     3985.40     32.51 o
   2   1  10     1499.87     1698.80     16.85 o
   3   1  10      664.74      631.47      9.61 o
   4   1  10      824.90      870.27     14.60 o
   5   1  10     1084.88     1077.74     14.08 o
   6   1  10      781.81      768.73     12.48 o
   7   1  10      254.85      274.49      9.69 o
   8   1  10       61.08       71.11     11.49 o
   9   1  10      831.09      772.70     16.13 o
  10   1  10      148.31      190.90     10.52 o
  11   1  10      171.35      205.57     12.80 o
  12   1  10       95.14      103.41     12.51 o
  13   1  10       18.45       44.75     22.00 o
  14   1  10       53.60        5.87     24.89 o
 -15   2  10        2.43       43.39     29.43 o
 -14   2  10        4.04       27.85     16.33 o
 -13   2  10      194.68      227.81     13.08 o
 -12   2  10       38.01       39.00     12.70 o
 -11   2  10      164.60      185.65     12.86 o
 -10   2  10      587.65      504.70     16.00 o
  -9   2  10       14.94       -1.28     15.80 o
  -8   2  10     1988.87     1967.00     28.60 o
  -7   2  10      191.74      214.60     14.10 o
  -6   2  10      739.66      734.41     11.84 o
  -5   2  10     3820.10     3706.35     35.56 o
  -4   2  10     7247.65     7246.20     65.15 o
  -3   2  10      503.30      550.12      9.02 o
  -2   2  10      190.34      200.95      5.91 o
  -1   2  10      296.73      355.44      8.14 o
   0   2  10      799.38      822.04     10.75 o
   1   2  10    12081.89    12250.92     93.13 o
   2   2  10     2224.44     2177.95     20.66 o
   3   2  10     2916.61     2882.01     28.05 o
   4   2  10     3570.47     3503.67     28.72 o
   5   2  10       91.15       82.35      6.44 o
   6   2  10      649.25      699.54     15.13 o
   7   2  10      149.47      143.70      9.01 o
   8   2  10      250.49      246.59     10.31 o
   9   2  10      493.30      527.33     16.63 o
  10   2  10      545.43      607.02     18.30 o
  11   2  10       27.57       35.17     11.73 o
  12   2  10       11.57        8.84     11.98 o
  13   2  10        5.20        9.23     13.45 o
  14   2  10        7.14       10.34     13.48 o
 -15   3  10       25.51       65.21     30.90 o
 -14   3  10       23.57       33.66     22.07 o
 -13   3  10        4.97       10.43     13.67 o
 -12   3  10       58.10       63.22     13.31 o
 -11   3  10      161.86      161.74     13.45 o
 -10   3  10      493.27      487.93     16.37 o
  -9   3  10      156.26      164.61     12.49 o
  -8   3  10      999.93      992.95     17.20 o
  -7   3  10       79.77       92.26      8.79 o
  -6   3  10      580.59      530.66     14.91 o
  -5   3  10      440.58      397.60      9.43 o
  -4   3  10      107.99       89.04      6.10 o
  -3   3  10     1231.30     1206.69     15.06 o
  -2   3  10     6578.53     6387.11     57.96 o
  -1   3  10     2971.26     2869.17     28.38 o
   0   3  10      829.19      780.78     10.50 o
   1   3  10     1840.10     1868.28     17.43 o
   2   3  10      635.88      605.44     13.96 o
   3   3  10     2321.81     2365.51     22.41 o
   4   3  10     1473.26     1426.26     16.47 o
   5   3  10      398.86      467.24     10.84 o
   6   3  10       73.99       88.88      7.18 o
   7   3  10      574.32      600.85     14.96 o
   8   3  10      225.81      221.18     12.46 o
   9   3  10       15.35      -11.07     11.07 o
  10   3  10       19.54        7.48     11.54 o
  11   3  10        3.28       27.52     12.18 o
  12   3  10      177.46      199.44     17.63 o
  13   3  10       64.90       83.28     14.12 o
  14   3  10        0.50        9.42     13.18 o
 -14   4  10        0.99       46.92     34.21 o
 -13   4  10      137.36      170.36     16.05 o
 -12   4  10       65.76       82.32     13.88 o
 -11   4  10      123.76      149.32     13.55 o
 -10   4  10       32.29       47.91     12.09 o
  -9   4  10       46.57       80.70     11.56 o
  -8   4  10        6.38       13.80     10.55 o
  -7   4  10      128.88      115.32     10.30 o
  -6   4  10     1050.20      951.28     20.97 o
  -5   4  10      697.91      676.98     12.05 o
  -4   4  10      461.38      461.86     12.05 o
  -3   4  10     1491.31     1430.89     17.19 o
  -2   4  10      480.07      496.30     10.01 o
  -1   4  10      119.55       84.61      6.05 o
   0   4  10     1533.88     1479.56     16.29 o
   1   4  10     1061.66     1047.84     16.82 o
   2   4  10     1138.49     1115.39     13.61 o
   3   4  10     1644.68     1676.76     17.72 o
   4   4  10        4.15       10.69      5.29 o
   5   4  10        5.29       -1.50      7.90 o
   6   4  10       97.97       94.86      8.77 o
   7   4  10      194.27      207.23     17.25 o
   8   4  10     1312.42     1382.78     25.97 o
   9   4  10      185.18      230.58     13.64 o
  10   4  10       38.66       46.88     12.65 o
  11   4  10       76.94      105.05     12.03 o
  12   4  10        0.98       -4.89     13.40 o
  13   4  10        4.17       17.82     14.09 o
  14   4  10       11.19        7.08     14.91 o
 -14   5  10       18.55       28.11     35.87 o
 -13   5  10       43.81       40.16     30.74 o
 -12   5  10       16.61        8.57     15.19 o
 -11   5  10        1.83       -7.64     12.97 o
 -10   5  10      198.36      194.16     14.23 o
  -9   5  10      568.87      562.00     24.14 o
  -8   5  10      186.08      193.52     12.30 o
  -7   5  10        3.14        3.00     10.24 o
  -6   5  10       84.05       38.59      8.90 o
  -5   5  10        1.88       -5.75      8.06 o
  -4   5  10      484.31      405.78     11.41 o
  -3   5  10     1156.92     1000.26     14.76 o
  -2   5  10      153.88      149.56      7.34 o
  -1   5  10      775.18      747.67     12.75 o
   0   5  10     4474.86     4425.63     48.40 o
   1   5  10      203.97      197.14     10.10 o
   2   5  10      496.90      463.93     11.44 o
   3   5  10        2.73       15.81      6.24 o
   4   5  10       98.86       79.11      7.97 o
   5   5  10      511.26      530.11     22.32 o
   6   5  10      134.80      171.58     10.20 o
   7   5  10      102.13       89.01     11.59 o
   8   5  10        0.87       -5.73     11.38 o
   9   5  10      138.58      150.15     13.89 o
  10   5  10      149.67      165.98     15.65 o
  11   5  10       36.69       57.05     16.67 o
  12   5  10      103.60       81.77     21.75 o
  13   5  10        4.61      -17.67     21.71 o
  14   5  10       44.28       31.89     23.26 o
 -13   6  10       20.48       49.07     52.74 o
 -12   6  10       25.81       64.63     15.30 o
 -11   6  10       54.48       67.93     14.74 o
 -10   6  10       18.94       30.68     14.86 o
  -9   6  10       15.50       40.45     16.80 o
  -8   6  10       45.12       23.40     12.29 o
  -7   6  10        1.92        7.82     11.36 o
  -6   6  10      112.38      120.64     10.50 o
  -5   6  10      190.31      189.95     10.87 o
  -4   6  10      149.51      158.94      8.87 o
  -3   6  10      123.33      140.34      8.58 o
  -2   6  10      159.74      177.33      8.70 o
  -1   6  10       55.05       54.87      8.18 o
   0   6  10        8.44        5.66      7.71 o
   1   6  10      119.22      134.34      8.70 o
   2   6  10     1070.13     1074.05     17.26 o
   3   6  10      959.33      957.12     19.06 o
   4   6  10       67.00       46.64     11.29 o
   5   6  10       15.52       26.35     11.44 o
   6   6  10       68.96      101.27     12.63 o
   7   6  10       11.76       26.54     13.36 o
   8   6  10       21.02       32.83     14.25 o
   9   6  10       13.26       36.70     14.55 o
  10   6  10      149.63      141.37     16.93 o
  11   6  10       75.69       91.44     17.35 o
  12   6  10       13.49      -19.21     23.02 o
  13   6  10       43.76       26.36     34.21 o
 -13   7  10       12.92       24.70     38.38 o
 -12   7  10       13.38       18.88     21.50 o
 -11   7  10       84.97       64.74     15.95 o
 -10   7  10       42.24       41.90     14.97 o
  -9   7  10        4.67        0.95     14.07 o
  -8   7  10       33.24       41.23     13.63 o
  -7   7  10        7.59       22.05     12.73 o
  -6   7  10       22.07        1.01     11.76 o
  -5   7  10       84.61       67.33     11.87 o
  -4   7  10        1.72        4.28     13.70 o
  -3   7  10        7.21        6.94      9.27 o
  -2   7  10      663.02      640.58     15.32 o
  -1   7  10       49.94       58.09      9.35 o
   0   7  10      594.24      498.02     13.97 o
   1   7  10       52.98       36.42     10.44 o
   2   7  10       23.42       24.47     10.70 o
   3   7  10      323.92      302.69     15.44 o
   4   7  10      117.53      126.53     12.00 o
   5   7  10        8.09       13.04     11.38 o
   6   7  10       14.38       -4.53     13.51 o
   7   7  10       26.78       -0.62     15.52 o
   8   7  10        0.12      -15.22     15.22 o
   9   7  10      129.51      136.17     17.30 o
  10   7  10       23.74       21.23     17.44 o
  11   7  10       33.50       38.86     26.70 o
  12   7  10       27.39       58.26     26.05 o
  13   7  10        4.30       -0.80     36.72 o
 -12   8  10        7.12        8.08     29.55 o
 -11   8  10        0.09       15.58     19.41 o
 -10   8  10        3.05        7.06     18.19 o
  -9   8  10        0.23        0.65     16.91 o
  -8   8  10       63.67       39.74     17.12 o
  -7   8  10        9.19       12.56     16.43 o
  -6   8  10        3.86       30.36     14.13 o
  -5   8  10        4.05       16.48     13.15 o
  -4   8  10       41.91       42.21     12.97 o
  -3   8  10       51.59       58.85     12.99 o
  -2   8  10        0.44        9.09     10.47 o
  -1   8  10        1.55       -8.13     10.44 o
   0   8  10       48.37       62.23     12.12 o
   1   8  10      351.90      356.41     14.70 o
   2   8  10       42.67       53.11     14.25 o
   3   8  10       86.61       60.47     14.40 o
   4   8  10      161.13      164.45     18.79 o
   5   8  10        9.13       24.56     15.11 o
   6   8  10      140.19      125.48     20.37 o
   7   8  10        6.03        9.88     26.26 o
   8   8  10        9.10      -14.70     21.05 o
   9   8  10        7.48       38.85     38.54 o
  10   8  10       83.82      102.07     23.04 o
  11   8  10       19.50       66.85     23.42 o
  12   8  10        4.08       27.35     39.18 o
 -11   9  10        0.00      -25.61     25.61 o
 -10   9  10        0.08        1.95     20.41 o
  -9   9  10       27.69       25.33     22.53 o
  -8   9  10        3.19       17.98     18.58 o
  -7   9  10        0.24       -9.40     17.71 o
  -6   9  10        8.47        8.24     20.20 o
  -5   9  10        2.00      -11.16     14.61 o
  -4   9  10       27.75        8.30     14.31 o
  -3   9  10        0.54       -2.01     13.81 o
  -2   9  10       93.39       96.58     16.69 o
  -1   9  10       53.24       33.79     13.34 o
   0   9  10       17.02       16.17     15.03 o
   1   9  10      103.40      101.66     16.45 o
   2   9  10      474.72      471.09     20.41 o
   3   9  10       63.51       45.81     16.94 o
   4   9  10       16.19       12.33     16.63 o
   5   9  10       40.37       29.50     17.68 o
   6   9  10        2.61      -13.75     21.86 o
   7   9  10       39.79       39.97     22.29 o
   8   9  10       13.01        5.42     23.82 o
   9   9  10        6.90       26.89     24.09 o
  10   9  10        3.51       24.87     24.94 o
  11   9  10       10.01       63.55     38.38 o
 -10  10  10       12.97       12.29     27.57 o
  -9  10  10        1.40       -1.44     21.68 o
  -8  10  10       35.06       24.08     21.12 o
  -7  10  10        0.93       20.42     20.30 o
  -6  10  10        3.32       19.95     21.57 o
  -5  10  10       38.78       31.95     16.82 o
  -4  10  10        7.41       -1.69     16.09 o
  -3  10  10       36.06       28.65     18.39 o
  -2  10  10        3.04        9.21     18.18 o
  -1  10  10       58.64       43.09     18.26 o
   0  10  10        8.16       31.20     18.18 o
   1  10  10       56.34       22.80     17.87 o
   2  10  10        6.38       15.81     18.28 o
   3  10  10       78.72       57.09     18.66 o
   4  10  10       28.65       20.80     19.29 o
   5  10  10       11.10       19.30     22.35 o
   6  10  10       27.66       59.28     24.23 o
   7  10  10       25.53       23.16     24.42 o
   8  10  10       26.90       67.02     26.24 o
   9  10  10        0.08       -3.37     25.89 o
  10  10  10        1.69       30.77     27.10 o
  -8  11  10        0.58      -14.93     28.99 o
  -7  11  10        0.69       16.09     22.61 o
  -6  11  10        0.54        6.23     27.74 o
  -5  11  10       10.88       13.39     28.49 o
  -4  11  10        0.44       14.58     21.52 o
  -3  11  10       14.42       47.22     21.24 o
  -2  11  10        3.70       35.07     20.65 o
  -1  11  10        2.94       -8.76     63.91 o
   0  11  10        6.21       -8.39     24.70 o
   1  11  10        1.66       13.71     41.67 o
   2  11  10        4.68       13.42     20.75 o
   3  11  10       29.64       27.52     21.01 o
   4  11  10       13.83       19.64     20.77 o
   5  11  10        1.21       -7.34     25.88 o
   6  11  10       28.34        4.13     27.61 o
   7  11  10        2.21       64.27     27.78 o
   8  11  10        1.33       32.30     29.73 o
  -6  12  10       38.33       41.07     31.34 o
  -5  12  10        1.75        0.62     28.99 o
  -4  12  10        0.26       16.14     24.10 o
  -3  12  10       11.09       39.29     28.81 o
  -2  12  10        7.10       -2.09     31.99 o
  -1  12  10       21.18       27.58     28.71 o
   0  12  10        4.38       29.04     38.07 o
   1  12  10       36.32       86.63     30.21 o
   2  12  10       19.29       50.10     45.00 o
   3  12  10       52.44       32.41     24.42 o
   4  12  10        1.77       -7.19     27.69 o
   5  12  10        3.43      -30.10     30.10 o
   6  12  10       54.60       94.91     30.99 o
  -2  13  10        5.35       22.75     38.85 o
  -1  13  10        4.17       35.73     32.10 o
   0  13  10        8.54        7.08     37.52 o
   1  13  10        0.45       24.49     31.59 o
   2  13  10        3.39       -7.85     31.93 o
 -15   1  11        1.23       30.47     28.20 o
 -14   1  11       24.70       12.75     13.98 o
 -13   1  11       15.91       24.91     13.08 o
 -12   1  11       11.07       -7.67     12.37 o
 -11   1  11       10.58       23.54     11.76 o
 -10   1  11        0.86        9.19     10.80 o
  -9   1  11      151.19      180.79     11.70 o
  -8   1  11      258.95      270.90     11.90 o
  -7   1  11     1179.06     1157.02     19.78 o
  -6   1  11      104.56       93.10      9.31 o
  -5   1  11     2423.50     2330.58     24.57 o
  -4   1  11      187.22      171.93      6.77 o
  -3   1  11     2012.21     2089.81     22.28 o
  -2   1  11       50.44       58.61      7.08 o
  -1   1  11      394.39      468.27     10.57 o
   0   1  11       51.22       49.35      4.05 o
   1   1  11       83.01       81.25      4.54 o
   2   1  11       76.57       78.73      4.98 o
   3   1  11       98.04       96.05      5.06 o
   4   1  11      500.72      518.68      9.60 o
   5   1  11      560.34      577.66     10.17 o
   6   1  11      754.89      711.79     12.83 o
   7   1  11      108.20      138.51     16.27 o
   8   1  11       10.58       13.13      8.52 o
   9   1  11      515.89      535.85     22.57 o
  10   1  11       26.27       54.18     12.37 o
  11   1  11      120.04      120.61     17.81 o
  12   1  11        1.72       -6.51     14.90 o
  13   1  11       43.48       33.64     24.09 o
 -15   2  11       90.01      136.61     31.75 o
 -14   2  11       44.46       48.64     20.30 o
 -13   2  11        1.23      -12.09     12.09 o
 -12   2  11        1.38       10.66     11.67 o
 -11   2  11      135.51      129.54     13.25 o
 -10   2  11        7.09       -5.56     11.20 o
  -9   2  11        1.32        1.26     15.06 o
  -8   2  11       23.91        4.38      9.86 o
  -7   2  11      336.50      357.70     12.67 o
  -6   2  11     1686.45     1761.88     22.51 o
  -5   2  11      383.36      385.25      9.59 o
  -4   2  11       11.04       20.36      5.72 o
  -3   2  11      688.69      788.94     11.20 o
  -2   2  11      382.16      416.11      8.35 o
  -1   2  11       70.30       75.11      5.69 o
   0   2  11        4.73        2.29      4.54 o
   1   2  11       92.86       87.74      4.82 o
   2   2  11      870.69      876.02     11.40 o
   3   2  11     1148.75     1145.95     13.35 o
   4   2  11       66.64       74.87      4.82 o
   5   2  11      375.03      404.81      9.26 o
   6   2  11      121.30      146.64      7.77 o
   7   2  11      146.16      134.11      9.56 o
   8   2  11       34.29       54.11     10.98 o
   9   2  11       84.19      115.62     15.53 o
  10   2  11       61.53       87.32     12.93 o
  11   2  11        0.46        6.83     12.24 o
  12   2  11       66.44       88.55     13.48 o
  13   2  11        2.71       18.50     25.51 o
  14   2  11       17.25        1.03     18.67 o
 -15   3  11        0.16       26.50     31.47 o
 -14   3  11       20.15       41.54     23.00 o
 -13   3  11       22.04       28.58     14.45 o
 -12   3  11       56.22       92.05     14.51 o
 -11   3  11        8.29       -9.14     12.50 o
 -10   3  11      154.95      159.14     12.96 o
  -9   3  11       67.75       87.14     11.75 o
  -8   3  11       25.32        5.90      9.08 o
  -7   3  11       78.91       75.06      9.34 o
  -6   3  11      291.64      276.20      9.08 o
  -5   3  11        2.07       -6.02      6.25 o
  -4   3  11      155.20      174.31      7.36 o
  -3   3  11      428.45      491.06     11.03 o
  -2   3  11      588.18      666.92     11.16 o
  -1   3  11     1330.43     1385.33     16.68 o
   0   3  11      988.18     1001.42     12.85 o
   1   3  11      210.69      225.12      6.50 o
   2   3  11      708.00      666.84     10.41 o
   3   3  11        1.07        1.91      4.71 o
   4   3  11     1411.87     1399.19     16.83 o
   5   3  11      631.94      601.37     12.31 o
   6   3  11       89.46       71.59      8.47 o
   7   3  11      896.11      786.92     19.19 o
   8   3  11      253.58      212.71     28.59 o
   9   3  11       28.44       19.73     12.22 o
  10   3  11       11.59       25.82     18.95 o
  11   3  11       43.91       58.00     13.06 o
  12   3  11        0.21       19.41     13.11 o
  13   3  11      173.05      154.89     26.90 o
  14   3  11        1.14       11.31     16.61 o
 -14   4  11       13.38       19.92     33.55 o
 -13   4  11       60.58       62.30     15.26 o
 -12   4  11       19.50       13.20     14.05 o
 -11   4  11        1.77       20.66     13.51 o
 -10   4  11       36.47       34.15     12.84 o
  -9   4  11       21.56       19.25     11.73 o
  -8   4  11      111.38      121.38     12.05 o
  -7   4  11      223.08      253.81     12.27 o
  -6   4  11      165.56      169.61      9.91 o
  -5   4  11      115.76      143.89      7.69 o
  -4   4  11      152.99      218.33      7.99 o
  -3   4  11      115.79      154.49      7.46 o
  -2   4  11      460.47      406.14     10.18 o
  -1   4  11      125.24      137.30      6.77 o
   0   4  11        4.50        2.89      5.48 o
   1   4  11     2921.49     2853.72     27.05 o
   2   4  11     2162.17     1991.73     21.92 o
   3   4  11      358.13      361.22      9.00 o
   4   4  11      166.87      161.93      8.16 o
   5   4  11     1201.05     1141.22     19.44 o
   6   4  11      118.97      115.81      9.84 o
   7   4  11       87.75       93.00     11.29 o
   8   4  11        0.73        6.81     12.77 o
   9   4  11       49.92       59.48     12.81 o
  10   4  11      139.29      120.17     14.22 o
  11   4  11       45.20       44.67     22.05 o
  12   4  11       20.04       -8.47     44.27 o
  13   4  11       46.96       17.82     23.47 o
  14   4  11       29.90       52.86     30.95 o
 -14   5  11        2.98      -21.29     35.54 o
 -13   5  11        0.03        0.35     18.17 o
 -12   5  11        2.20        2.11     14.98 o
 -11   5  11        1.28        1.11     13.81 o
 -10   5  11       62.45       63.12     13.66 o
  -9   5  11      176.47      202.83     14.42 o
  -8   5  11       87.55      109.09     12.61 o
  -7   5  11       55.25       79.75     11.58 o
  -6   5  11       48.49       56.62      9.60 o
  -5   5  11       91.68       94.64      9.28 o
  -4   5  11      525.25      467.22     12.12 o
  -3   5  11     1463.87     1397.56     18.02 o
  -2   5  11      339.89      348.20      9.75 o
  -1   5  11      183.01      188.98      8.22 o
   0   5  11     1027.11      999.19     14.81 o
   1   5  11      764.75      718.00     16.14 o
   2   5  11      509.54      470.44     13.21 o
   3   5  11       80.28       64.92      7.97 o
   4   5  11      718.17      644.77     15.80 o
   5   5  11      672.77      654.92     16.13 o
   6   5  11      183.76      202.98     12.61 o
   7   5  11      116.28      109.56     16.13 o
   8   5  11        8.00        7.65     20.80 o
   9   5  11       95.28      102.58     17.98 o
  10   5  11        3.24        2.23     14.73 o
  11   5  11        1.78        1.24     16.61 o
  12   5  11       10.68       15.42     31.54 o
  13   5  11        2.45      -22.46     22.46 o
  14   5  11        8.89      -12.11     33.93 o
 -13   6  11        0.58        4.07     25.51 o
 -12   6  11       42.73       33.49     15.62 o
 -11   6  11      104.77      128.07     15.85 o
 -10   6  11        1.50       36.46     14.22 o
  -9   6  11       22.37        6.55     13.30 o
  -8   6  11        0.65       14.97     15.16 o
  -7   6  11        2.47       -4.94     13.30 o
  -6   6  11      591.68      605.33     16.28 o
  -5   6  11      106.62      135.68     10.59 o
  -4   6  11        8.70        4.76      9.32 o
  -3   6  11       43.71       72.74      8.41 o
  -2   6  11      327.94      356.97     11.34 o
  -1   6  11      745.18      690.06     14.84 o
   0   6  11      204.40      199.80     10.01 o
   1   6  11      256.89      258.45     10.29 o
   2   6  11      551.47      477.97     14.83 o
   3   6  11     1011.54      907.92     18.15 o
   4   6  11      173.58      167.74     13.53 o
   5   6  11        1.36        7.61     12.06 o
   6   6  11      148.01      132.67     17.78 o
   7   6  11      307.02      274.94     19.47 o
   8   6  11      229.92      241.76     16.74 o
   9   6  11      222.78      219.46     17.17 o
  10   6  11       18.06       -6.47     16.41 o
  11   6  11       53.80       54.99     17.75 o
  12   6  11       75.91       70.76     36.18 o
  13   6  11        2.00       33.42     27.35 o
 -13   7  11        6.41       57.97     39.70 o
 -12   7  11        4.93      -13.71     23.07 o
 -11   7  11       14.61       -0.73     18.29 o
 -10   7  11       20.42       -5.90     16.84 o
  -9   7  11      158.96      178.42     18.47 o
  -8   7  11      121.40      125.08     17.35 o
  -7   7  11       42.24       87.38     15.45 o
  -6   7  11        0.31        3.16     12.42 o
  -5   7  11       15.01       52.89     12.37 o
  -4   7  11      444.79      414.18     15.13 o
  -3   7  11      194.49      194.05     14.80 o
  -2   7  11      182.13      190.89     11.10 o
  -1   7  11      649.57      650.48     16.07 o
   0   7  11      718.45      720.81     16.25 o
   1   7  11      392.66      385.90     14.17 o
   2   7  11        9.93        0.55     10.85 o
   3   7  11       86.78      100.45     14.23 o
   4   7  11        2.52        3.34     13.46 o
   5   7  11        2.69       -9.20     13.00 o
   6   7  11      273.59      275.27     17.57 o
   7   7  11       52.05       82.32     16.21 o
   8   7  11        5.46      -16.41     16.41 o
   9   7  11       56.23        8.20     17.01 o
  10   7  11       17.60       35.12     17.83 o
  11   7  11        4.59       -0.41     18.91 o
  12   7  11       17.92       41.29     25.58 o
 -12   8  11       17.11        6.22     25.46 o
 -11   8  11        4.78      -19.65     19.65 o
 -10   8  11       17.62       40.67     18.84 o
  -9   8  11       33.68       64.59     18.70 o
  -8   8  11       29.63        9.16     17.15 o
  -7   8  11       29.06       34.34     19.01 o
  -6   8  11        1.66       -7.82     14.11 o
  -5   8  11      117.83      127.35     14.99 o
  -4   8  11      163.42      196.10     15.01 o
  -3   8  11       45.30       41.74     12.68 o
  -2   8  11      165.10      147.93     11.48 o
  -1   8  11       50.79       45.91     11.03 o
   0   8  11       14.32       17.19     12.26 o
   1   8  11      465.77      458.82     18.21 o
   2   8  11      419.54      384.97     18.33 o
   3   8  11       59.12       41.01     15.42 o
   4   8  11      285.88      276.86     17.47 o
   5   8  11       88.31      105.25     24.57 o
   6   8  11        0.10       -0.87     20.28 o
   7   8  11       71.95      116.32     22.57 o
   8   8  11       13.05       25.60     21.72 o
   9   8  11        0.54      -21.66     21.66 o
  10   8  11       16.60       40.05     23.97 o
  11   8  11       34.58       59.61     30.90 o
  12   8  11        1.24      -15.99     39.75 o
 -11   9  11        0.21        6.42     31.33 o
 -10   9  11       37.49       23.05     26.05 o
  -9   9  11        1.42       -2.12     20.26 o
  -8   9  11       10.63       22.35     20.08 o
  -7   9  11       69.40       74.57     24.55 o
  -6   9  11       18.88        2.20     18.14 o
  -5   9  11       93.30       62.45     15.76 o
  -4   9  11        0.84       10.86     15.66 o
  -3   9  11        1.19       13.52     14.48 o
  -2   9  11      202.64      201.94     18.77 o
  -1   9  11       60.97       66.24     14.56 o
   0   9  11        0.84       -5.52     13.31 o
   1   9  11       29.36       31.45     16.61 o
   2   9  11       18.41      -13.77     16.33 o
   3   9  11      151.30      143.55     21.20 o
   4   9  11      209.61      221.61     19.40 o
   5   9  11        0.77       22.44     18.43 o
   6   9  11        0.87      -31.44     31.68 o
   7   9  11      220.43      196.80     34.54 o
   8   9  11        6.98       -4.37     36.81 o
   9   9  11        0.43       -4.75     24.56 o
  10   9  11       14.17       59.74     37.34 o
  11   9  11        1.41       33.24     58.61 o
  -9  10  11        6.40      -12.64     21.30 o
  -8  10  11       10.31       -0.27     22.87 o
  -7  10  11        8.07       14.77     21.37 o
  -6  10  11        0.69       -2.72     32.99 o
  -5  10  11       12.96        1.05     18.39 o
  -4  10  11       16.88        8.37     19.18 o
  -3  10  11        5.10       31.37     20.86 o
  -2  10  11        0.02       28.85     18.67 o
  -1  10  11       30.96       39.57     18.61 o
   0  10  11        5.21        6.72     18.29 o
   1  10  11        2.50      -14.08     18.01 o
   2  10  11        2.88       20.24     18.46 o
   3  10  11      115.95      113.73     20.10 o
   4  10  11      164.23      146.01     20.64 o
   5  10  11        0.24       36.23     23.34 o
   6  10  11       42.94       54.17     24.03 o
   7  10  11       14.55        4.59     25.91 o
   8  10  11        4.05        6.71     26.32 o
   9  10  11        3.59       23.74     27.57 o
  -8  11  11       31.92        7.44     28.93 o
  -7  11  11       10.57       91.96     29.71 o
  -6  11  11       27.33       56.52     28.92 o
  -5  11  11        0.50        9.04     27.75 o
  -4  11  11       28.28       57.65     22.26 o
  -3  11  11       28.33       37.81     21.85 o
  -2  11  11        1.24        4.39     25.23 o
  -1  11  11        5.15       18.99     26.09 o
   0  11  11       12.17       -0.07     25.59 o
   1  11  11        0.47      -30.38     30.38 o
   2  11  11       35.91       27.57     21.11 o
   3  11  11       64.41       45.70     21.14 o
   4  11  11        6.69       37.53     22.10 o
   5  11  11       39.82       57.51     34.24 o
   6  11  11       71.67       57.73     28.22 o
   7  11  11        3.29       18.23     30.33 o
   8  11  11       13.86       47.41     29.94 o
  -6  12  11        1.40       50.93     33.05 o
  -5  12  11        0.29       27.07     60.95 o
  -4  12  11        0.69       -0.01     30.40 o
  -3  12  11       15.06       58.34     30.87 o
  -2  12  11        4.17        1.99     29.91 o
  -1  12  11        0.20       30.63     30.07 o
   0  12  11        0.24       10.10     28.89 o
   1  12  11        0.08      -28.81     37.05 o
   2  12  11        3.89       47.13     30.42 o
   3  12  11        4.78       14.15     24.91 o
   4  12  11        3.86      -16.15     29.40 o
   5  12  11        1.64      -28.60     30.83 o
  -1  13  11        3.37       29.95     44.10 o
   0  13  11        0.22       41.74     33.39 o
 -14   0  12      427.15      446.10     24.92 o
 -13   0  12      337.61      305.65     39.73 o
 -12   0  12      167.59      150.84     19.31 o
 -11   0  12       25.61      -17.34     17.34 o
 -10   0  12       24.97      -13.03     15.39 o
  -9   0  12      444.06      445.31     20.98 o
  -8   0  12      396.45      424.08     19.55 o
  -7   0  12      429.87      466.06     48.62 o
  -6   0  12     4091.19     4083.07     55.98 o
  -5   0  12    10015.12     9814.89    123.94 o
  -4   0  12       40.31       59.35      8.79 o
  -3   0  12      344.06      432.72     14.21 o
  -2   0  12      205.97      191.49      9.70 o
  -1   0  12      867.72      931.15     18.35 o
   0   0  12     5950.66     6021.11     68.06 o
   1   0  12     1911.89     1754.48     21.56 o
   2   0  12      722.70      667.05     12.10 o
   3   0  12      406.16      334.43     17.58 o
   4   0  12     1607.91     1675.42     26.64 o
   5   0  12       78.35       69.98      8.35 o
   6   0  12        3.56        3.22     18.93 o
   7   0  12      280.12      237.91     15.14 o
   8   0  12      777.29      818.60     24.48 o
   9   0  12     1208.38     1276.27     31.06 o
  10   0  12      127.03      109.17     22.10 o
  11   0  12        1.04        7.90     22.19 o
  12   0  12       45.34       63.31     23.33 o
  13   0  12      112.58       76.80     23.94 o
 -15   1  12        0.80        4.59     28.30 o
 -14   1  12        0.75       -7.58     14.31 o
 -13   1  12        3.75        5.69     13.57 o
 -12   1  12        2.88      -10.48     12.49 o
 -11   1  12      416.77      415.13     20.82 o
 -10   1  12      533.98      498.91     16.55 o
  -9   1  12      477.78      430.74     15.10 o
  -8   1  12      643.44      607.17     16.66 o
  -7   1  12     1042.28      894.54     18.26 o
  -6   1  12      204.73      246.03      8.32 o
  -5   1  12       25.18       31.38      6.40 o
  -4   1  12     1662.20     1722.66     19.88 o
  -3   1  12     5728.48     5530.46     51.29 o
  -2   1  12     5193.28     5148.08     48.01 o
  -1   1  12     1736.74     1758.20     19.97 o
   0   1  12     5161.79     5344.86     42.98 o
   1   1  12        5.27        5.07      4.23 o
   2   1  12     1526.48     1628.34     20.00 o
   3   1  12     1519.82     1499.83     15.22 o
   4   1  12     2161.91     2169.55     26.82 o
   5   1  12     1791.78     1825.37     20.12 o
   6   1  12     2591.18     2648.79     34.16 o
   7   1  12     2004.67     1967.89     27.98 o
   8   1  12       10.31        6.97      8.96 o
   9   1  12        3.99       14.24     12.16 o
  10   1  12       10.20       12.87     15.39 o
  11   1  12       40.93       39.18     16.43 o
  12   1  12       43.18       52.82     16.96 o
  13   1  12        1.02      -12.78     23.99 o
 -15   2  12       38.26       45.29     31.89 o
 -14   2  12       50.69       63.95     18.94 o
 -13   2  12      424.19      477.35     17.00 o
 -12   2  12      186.21      182.90     20.53 o
 -11   2  12       14.35       -2.09     12.71 o
 -10   2  12       16.51        6.98     11.54 o
  -9   2  12        3.30       20.71     11.22 o
  -8   2  12      677.40      652.13     17.07 o
  -7   2  12      921.63      938.23     19.17 o
  -6   2  12     1243.33     1193.14     18.15 o
  -5   2  12      782.65      742.43     13.68 o
  -4   2  12      785.26      718.03     12.35 o
  -3   2  12        2.88       -5.34      5.34 o
  -2   2  12      988.43      928.57     12.57 o
  -1   2  12     3013.77     3065.23     30.66 o
   0   2  12      665.11      653.77     10.65 o
   1   2  12     2035.36     1934.88     18.49 o
   2   2  12     2865.46     2744.04     25.81 o
   3   2  12       56.26       47.57      5.39 o
   4   2  12        8.46        9.07      4.78 o
   5   2  12      471.25      467.00     10.09 o
   6   2  12      334.25      354.90     11.88 o
   7   2  12     1581.00     1654.51     32.06 o
   8   2  12      164.00      210.86     18.52 o
   9   2  12       86.98      115.86     12.86 o
  10   2  12      165.02      180.04     18.68 o
  11   2  12      213.78      229.91     23.68 o
  12   2  12        7.34       12.42     17.21 o
  13   2  12       28.25       86.41     27.63 o
  14   2  12       16.35        8.33     27.68 o
 -14   3  12        3.47       32.31     23.51 o
 -13   3  12       22.34       25.24     15.40 o
 -12   3  12        3.13        3.84     14.42 o
 -11   3  12      164.24      145.09     14.72 o
 -10   3  12      318.91      339.66     15.32 o
  -9   3  12      138.59      133.08     12.82 o
  -8   3  12      169.10      144.54     12.36 o
  -7   3  12      791.45      759.48     16.40 o
  -6   3  12      481.98      507.17     16.19 o
  -5   3  12       12.42        3.68      6.93 o
  -4   3  12     2459.36     2425.37     26.06 o
  -3   3  12     1076.17      976.31     14.17 o
  -2   3  12      650.98      573.63     11.21 o
  -1   3  12     1277.42     1240.76     16.00 o
   0   3  12       40.54       43.86      5.65 o
   1   3  12      718.79      734.78     11.45 o
   2   3  12      114.97      109.54      5.99 o
   3   3  12      619.84      644.08     10.79 o
   4   3  12     1751.78     1631.13     32.66 o
   5   3  12     2273.71     2157.59     36.57 o
   6   3  12      449.85      454.18     13.68 o
   7   3  12      270.63      291.00     14.04 o
   8   3  12       25.76       22.28     12.02 o
   9   3  12       80.35      105.86     13.60 o
  10   3  12      533.30      578.77     52.36 o
  11   3  12       11.46       67.10     21.60 o
  12   3  12        5.45       32.60     17.73 o
  13   3  12      116.68      128.00     21.35 o
  14   3  12       14.44       37.38     30.52 o
 -14   4  12       28.87       58.49     35.87 o
 -13   4  12       26.79       31.93     15.73 o
 -12   4  12       42.41       52.83     15.08 o
 -11   4  12       68.53       61.36     14.37 o
 -10   4  12       10.94      -12.84     12.92 o
  -9   4  12      152.77      114.38     16.16 o
  -8   4  12      196.81      192.13     13.20 o
  -7   4  12      127.80      138.90     12.15 o
  -6   4  12      959.99      945.60     17.44 o
  -5   4  12     1102.57     1040.65     17.72 o
  -4   4  12      106.16       71.74      7.57 o
  -3   4  12       27.34       14.96      6.63 o
  -2   4  12      288.99      288.04      8.85 o
  -1   4  12      778.35      719.14     12.59 o
   0   4  12     2581.81     2428.56     24.17 o
   1   4  12     1156.42     1117.48     14.54 o
   2   4  12     1451.59     1344.49     18.74 o
   3   4  12        8.02        7.24      7.02 o
   4   4  12       36.69       52.72      7.73 o
   5   4  12       83.29       96.94     12.04 o
   6   4  12      144.26      185.75     13.19 o
   7   4  12       60.37       66.64     12.75 o
   8   4  12      171.14      199.96     17.75 o
   9   4  12      317.59      411.10     38.31 o
  10   4  12        6.44       17.63     21.13 o
  11   4  12        2.50       -6.93     18.67 o
  12   4  12       11.61        3.33     21.01 o
  13   4  12        1.52       29.50     32.51 o
  14   4  12       11.00        1.85     32.79 o
 -14   5  12       25.68       59.72     36.25 o
 -13   5  12        0.03      -18.08     18.85 o
 -12   5  12      115.59      132.91     16.62 o
 -11   5  12      175.19      172.82     16.09 o
 -10   5  12        9.68       25.02     13.77 o
  -9   5  12      129.26      131.57     14.47 o
  -8   5  12      198.12      235.78     14.35 o
  -7   5  12       64.77       61.51     12.17 o
  -6   5  12        2.97       19.11      9.48 o
  -5   5  12       22.26       30.11      9.63 o
  -4   5  12      301.83      260.01      9.33 o
  -3   5  12     1742.23     1668.36     20.81 o
  -2   5  12      265.01      272.52     12.02 o
  -1   5  12      279.00      266.88      9.18 o
   0   5  12      638.58      597.98     21.27 o
   1   5  12      184.32      184.56     10.30 o
   2   5  12      268.98      289.65     10.12 o
   3   5  12      596.59      635.67     20.69 o
   4   5  12       84.46      115.41     11.97 o
   5   5  12      157.96      158.96     13.05 o
   6   5  12      160.32      193.77     17.04 o
   7   5  12      326.49      307.79     18.96 o
   8   5  12      109.67      105.43     18.20 o
   9   5  12       18.29       48.67     17.93 o
  10   5  12       13.75       21.38     31.07 o
  11   5  12      254.58      287.71     19.28 o
  12   5  12       58.91       85.50     37.88 o
  13   5  12       18.76        7.79     25.98 o
 -13   6  12        0.39       31.90     27.25 o
 -12   6  12        5.07       19.17     16.64 o
 -11   6  12       21.30       15.32     19.75 o
 -10   6  12       28.16        1.91     14.60 o
  -9   6  12       51.05       56.44     14.58 o
  -8   6  12       21.59       19.01     13.85 o
  -7   6  12       76.79       72.39     13.04 o
  -6   6  12      359.59      361.17     13.86 o
  -5   6  12      130.44      160.01     11.44 o
  -4   6  12       73.15       90.65     10.25 o
  -3   6  12       11.86       11.04      9.23 o
  -2   6  12      507.63      458.77     13.64 o
  -1   6  12     1011.04      946.22     17.15 o
   0   6  12      327.07      321.94     11.37 o
   1   6  12       26.05       33.24      8.89 o
   2   6  12      108.07       95.65     10.86 o
   3   6  12       38.52       24.97     12.39 o
   4   6  12       13.51       -4.64     12.49 o
   5   6  12       27.78       44.38     12.94 o
   6   6  12       98.84      118.32     18.05 o
   7   6  12      138.99      146.16     18.54 o
   8   6  12       93.95      110.03     19.44 o
   9   6  12        3.70       22.31     19.23 o
  10   6  12       40.95       17.98     17.57 o
  11   6  12        8.46        6.92     18.26 o
  12   6  12        6.69       -1.53     24.31 o
  13   6  12        1.80      -12.40     35.35 o
 -12   7  12        3.40      -24.16     24.16 o
 -11   7  12        2.75        7.71     18.59 o
 -10   7  12       10.23      -18.26     18.26 o
  -9   7  12       16.18       60.00     17.76 o
  -8   7  12       15.68       38.82     16.95 o
  -7   7  12        5.68        3.36     17.58 o
  -6   7  12        0.67      -11.60     12.79 o
  -5   7  12        8.37       16.30     12.57 o
  -4   7  12      271.13      264.69     26.91 o
  -3   7  12       28.07       38.17     15.24 o
  -2   7  12       10.77        9.10     11.05 o
  -1   7  12      448.45      443.91     13.43 o
   0   7  12        0.64       -3.54     11.39 o
   1   7  12      711.24      637.25     17.74 o
   2   7  12       32.33       32.65     11.45 o
   3   7  12        1.64        8.71     13.97 o
   4   7  12      253.77      282.05     16.68 o
   5   7  12      130.54      128.19     15.34 o
   6   7  12       29.47       36.26     32.60 o
   7   7  12        6.30      -15.30     15.30 o
   8   7  12       75.13       47.63     20.10 o
   9   7  12        0.62      -24.02     24.02 o
  10   7  12      122.61      168.79     29.77 o
  11   7  12        0.25       -1.54     19.94 o
  12   7  12        2.12        8.20     26.07 o
 -11   8  12        0.02        8.09     25.66 o
 -10   8  12        0.93       23.91     19.76 o
  -9   8  12        4.57       -0.16     18.91 o
  -8   8  12        1.63       28.43     19.52 o
  -7   8  12       44.57       51.40     26.08 o
  -6   8  12       14.97        8.46     17.01 o
  -5   8  12        8.37       18.65     16.41 o
  -4   8  12       31.17       24.41     13.93 o
  -3   8  12        2.50       -2.36     12.96 o
  -2   8  12      148.82      140.99     12.28 o
  -1   8  12       97.84       90.80     13.42 o
   0   8  12        6.30       17.33     14.98 o
   1   8  12       10.18        8.73     12.33 o
   2   8  12        0.11       -1.36     15.00 o
   3   8  12      252.33      222.47     16.85 o
   4   8  12      247.46      256.24     18.22 o
   5   8  12        1.44      -15.80     16.82 o
   6   8  12       34.36       13.13     20.43 o
   7   8  12      333.74      350.75     27.94 o
   8   8  12       22.41       44.86     21.93 o
   9   8  12        5.73       52.46     23.43 o
  10   8  12        6.68       46.03     24.51 o
  11   8  12       28.43       37.72     37.26 o
 -10   9  12       76.50       87.53     36.11 o
  -9   9  12        4.73       21.96     21.14 o
  -8   9  12        0.39      -14.45     19.82 o
  -7   9  12        4.22       -3.14     18.53 o
  -6   9  12       32.13       20.35     19.00 o
  -5   9  12        0.58       10.55     15.53 o
  -4   9  12       10.91        2.28     15.06 o
  -3   9  12        3.67       -6.21     17.74 o
  -2   9  12       32.54       23.90     17.33 o
  -1   9  12       53.43       37.31     14.64 o
   0   9  12       10.46       14.57     14.09 o
   1   9  12        9.64        4.17     16.79 o
   2   9  12       51.28       99.66     18.40 o
   3   9  12        4.66        5.42     16.92 o
   4   9  12       29.10       28.48     18.02 o
   5   9  12        0.26       -1.70     21.66 o
   6   9  12       53.35       51.42     23.31 o
   7   9  12        4.35       30.54     24.14 o
   8   9  12        5.61      -25.18     25.18 o
   9   9  12       27.97       67.55     35.56 o
  10   9  12        0.53       25.42     26.56 o
  -9  10  12       52.72       41.31     29.03 o
  -8  10  12        3.27      -12.51     22.59 o
  -7  10  12        7.89       32.14     29.78 o
  -6  10  12       13.78       31.25     21.69 o
  -5  10  12       32.96       36.80     21.84 o
  -4  10  12       22.48       40.80     20.15 o
  -3  10  12        4.48       19.33     19.83 o
  -2  10  12        8.91       -1.13     19.04 o
  -1  10  12       10.72       21.44     23.59 o
   0  10  12       45.85       90.91     24.76 o
   1  10  12        7.92       30.71     19.07 o
   2  10  12       32.69       58.71     19.37 o
   3  10  12        1.30        0.91     19.77 o
   4  10  12        7.46        4.64     19.32 o
   5  10  12      172.07      190.98     26.05 o
   6  10  12        0.54       13.74     32.15 o
   7  10  12       15.06       55.95     26.69 o
   8  10  12        0.20        2.88     27.10 o
   9  10  12       15.07       29.01     27.61 o
  -7  11  12        0.38        7.95     30.61 o
  -6  11  12        0.15       43.94     30.69 o
  -5  11  12        1.96       23.66     27.70 o
  -4  11  12        1.45       40.12     23.33 o
  -3  11  12        7.97       53.71     28.33 o
  -2  11  12        8.61        6.79     30.90 o
  -1  11  12        0.07       29.94     27.59 o
   0  11  12        0.32       58.29     43.06 o
   1  11  12        1.96       39.16     27.26 o
   2  11  12        8.75       17.99     21.30 o
   3  11  12       49.26       63.59     22.41 o
   4  11  12       16.68       -0.21     33.24 o
   5  11  12       11.02       56.79     31.28 o
   6  11  12        0.90       31.50     27.32 o
   7  11  12        3.15       57.09     28.93 o
  -5  12  12        2.85       25.02     31.89 o
  -4  12  12       15.39        9.55     31.38 o
  -3  12  12        2.90       25.00     41.97 o
  -2  12  12       55.91      101.62     32.15 o
  -1  12  12        1.30       22.03     31.10 o
   0  12  12        9.49       23.59     29.49 o
   1  12  12        0.05        3.76     30.40 o
   2  12  12        8.13      -12.37     29.71 o
   3  12  12        0.12       11.65     29.45 o
   4  12  12       16.53        1.97     49.69 o
   5  12  12        2.73       16.14     31.12 o
 -14   1  13        2.92       12.05     23.30 o
 -13   1  13        4.77       -1.97     14.29 o
 -12   1  13       11.18       -0.12     13.39 o
 -11   1  13       40.30       48.54     13.21 o
 -10   1  13        0.45       12.13     12.73 o
  -9   1  13        1.49        6.62     11.18 o
  -8   1  13      315.64      284.87     13.20 o
  -7   1  13       92.66       92.25     10.49 o
  -6   1  13      874.68      865.67     15.91 o
  -5   1  13      352.52      355.42     10.05 o
  -4   1  13       67.68       76.86      7.00 o
  -3   1  13      611.81      632.84     11.80 o
  -2   1  13      664.95      659.75     11.95 o
  -1   1  13      129.18      153.39      6.76 o
   0   1  13      173.79      188.68      6.16 o
   1   1  13      488.05      482.66     11.91 o
   2   1  13      129.99      128.07      5.69 o
   3   1  13      979.96      983.22     17.66 o
   4   1  13        9.40        5.59      5.71 o
   5   1  13       59.54       64.20      7.29 o
   6   1  13      126.46      134.82     10.65 o
   7   1  13      274.11      277.75     14.05 o
   8   1  13      128.04      144.16     19.49 o
   9   1  13       62.97       80.60     16.83 o
  10   1  13      142.65      169.53     18.14 o
  11   1  13        4.67       -2.54     16.98 o
  12   1  13       48.23       63.73     18.23 o
  13   1  13        2.79        8.92     17.49 o
  14   1  13       29.79        4.83     27.49 o
 -14   2  13       23.16       15.84     38.99 o
 -13   2  13       21.51       36.96     13.23 o
 -12   2  13       14.18       -3.62     12.61 o
 -11   2  13       19.99       19.06     13.52 o
 -10   2  13       10.82       -3.37     12.37 o
  -9   2  13       30.60       35.22     11.69 o
  -8   2  13       48.67       35.94     11.35 o
  -7   2  13       14.01       13.65     10.35 o
  -6   2  13      128.98      153.64      9.56 o
  -5   2  13      174.10      206.15      8.68 o
  -4   2  13      328.59      332.80      8.70 o
  -3   2  13       54.25       40.30      6.33 o
  -2   2  13       29.46       23.27      5.58 o
  -1   2  13        1.03       -1.71      5.77 o
   0   2  13     1270.52     1331.76     20.97 o
   1   2  13      148.25      136.82      8.75 o
   2   2  13      125.29      140.62      6.72 o
   3   2  13       82.51       78.07      6.10 o
   4   2  13      891.77      871.52     13.42 o
   5   2  13        1.67       -0.59      8.36 o
   6   2  13      108.10      107.04     15.51 o
   7   2  13        2.71        0.63     11.29 o
   8   2  13      210.83      193.42     13.82 o
   9   2  13      248.24      244.29     18.74 o
  10   2  13       89.29      112.91     18.18 o
  11   2  13        0.81       18.65     17.85 o
  12   2  13       44.57       77.60     18.92 o
  13   2  13        0.56       -3.93     28.34 o
  14   2  13        1.65      -28.58     28.58 o
 -14   3  13       22.50       47.94     33.27 o
 -13   3  13       91.05      100.65     16.52 o
 -12   3  13       71.18       67.82     15.41 o
 -11   3  13       19.53       33.96     14.35 o
 -10   3  13       78.12       98.94     19.70 o
  -9   3  13      339.11      384.84     15.97 o
  -8   3  13       31.77       29.63     10.49 o
  -7   3  13      249.42      258.05     11.82 o
  -6   3  13      175.67      157.40     15.47 o
  -5   3  13      832.68      854.91     14.45 o
  -4   3  13     1007.08     1029.41     15.62 o
  -3   3  13       99.64      122.29      7.72 o
  -2   3  13        6.97        5.08      6.20 o
  -1   3  13     1024.67     1046.27     15.07 o
   0   3  13     1954.12     1989.60     21.02 o
   1   3  13       92.82      100.86      6.45 o
   2   3  13      934.13      851.47     18.09 o
   3   3  13       41.29       28.86      7.14 o
   4   3  13       32.25       21.21      7.30 o
   5   3  13      258.21      266.55     20.09 o
   6   3  13        3.96        8.93     10.91 o
   7   3  13       42.17       21.84     18.62 o
   8   3  13      282.68      267.16     32.41 o
   9   3  13       13.53        7.78     17.40 o
  10   3  13       90.29       84.45     18.87 o
  11   3  13       73.56       74.30     19.86 o
  12   3  13       94.40      100.79     19.87 o
  13   3  13        0.63       -0.19     30.10 o
  14   3  13       45.39       58.39     32.89 o
 -14   4  13        0.69        4.54     35.96 o
 -13   4  13        1.00        5.10     15.95 o
 -12   4  13      299.35      334.24     18.33 o
 -11   4  13        4.09       -7.27     14.98 o
 -10   4  13       58.91       23.71     17.25 o
  -9   4  13       65.90       76.36     13.78 o
  -8   4  13       18.81        6.36     12.45 o
  -7   4  13      562.75      620.01     18.64 o
  -6   4  13       56.27       73.26     10.06 o
  -5   4  13      204.98      215.27     10.48 o
  -4   4  13      178.26      210.02      9.15 o
  -3   4  13      596.19      611.34     12.51 o
  -2   4  13       46.29       52.18      7.38 o
  -1   4  13      278.80      323.94      9.43 o
   0   4  13       30.65       35.53      6.73 o
   1   4  13      130.12      124.88      8.46 o
   2   4  13     1757.97     1623.10     22.96 o
   3   4  13      135.44      129.99      9.61 o
   4   4  13        6.83       -2.50     10.62 o
   5   4  13       20.36       29.21     12.46 o
   6   4  13        2.84       -3.30     14.80 o
   7   4  13      541.38      502.81     22.84 o
   8   4  13      183.39      164.31     18.22 o
   9   4  13        6.47      -18.51     18.51 o
  10   4  13       27.37       25.37     19.27 o
  11   4  13      343.97      321.85     23.44 o
  12   4  13       11.18        8.14     22.86 o
  13   4  13       56.31       31.76     23.39 o
  14   4  13        1.01       30.81     34.12 o
 -13   5  13        2.40      -19.34     19.34 o
 -12   5  13       55.78       22.96     16.52 o
 -11   5  13       89.30       97.70     16.23 o
 -10   5  13      147.25      195.48     19.37 o
  -9   5  13       85.87      110.51     16.08 o
  -8   5  13       46.02       72.20     13.64 o
  -7   5  13      263.74      297.07     15.07 o
  -6   5  13       12.33       18.14     10.45 o
  -5   5  13        1.84        6.58     10.96 o
  -4   5  13       48.06       74.56      8.69 o
  -3   5  13      393.71      389.25     10.99 o
  -2   5  13      678.58      705.47     13.80 o
  -1   5  13      176.69      209.30     10.13 o
   0   5  13       48.82       67.37     12.38 o
   1   5  13      153.80      154.57     10.24 o
   2   5  13       30.64       20.34      9.21 o
   3   5  13       79.73       78.85     11.27 o
   4   5  13      144.76      148.51     12.97 o
   5   5  13      112.56       82.87     15.63 o
   6   5  13      172.51      164.75     17.85 o
   7   5  13      130.04      120.82     18.50 o
   8   5  13        3.45       -9.50     17.62 o
   9   5  13        0.18        1.07     18.95 o
  10   5  13       18.97      -18.73     20.57 o
  11   5  13       72.95       57.92     17.83 o
  12   5  13       17.86       -6.31     22.41 o
  13   5  13        6.10       42.30     36.86 o
 -13   6  13        2.66       -5.68     23.80 o
 -12   6  13        3.29        4.63     17.29 o
 -11   6  13        0.92        7.83     16.86 o
 -10   6  13        7.92        1.07     15.90 o
  -9   6  13      116.57      101.88     15.81 o
  -8   6  13      282.00      260.76     16.39 o
  -7   6  13      130.07      144.35     16.06 o
  -6   6  13      218.65      234.46     14.61 o
  -5   6  13      534.59      544.10     17.96 o
  -4   6  13      118.76      147.68     12.82 o
  -3   6  13        4.51       18.95      9.63 o
  -2   6  13      204.99      198.57     11.13 o
  -1   6  13       19.86       10.19      9.44 o
   0   6  13      942.39      920.74     20.34 o
   1   6  13      605.07      579.32     17.02 o
   2   6  13        8.11        6.77     10.26 o
   3   6  13      370.14      353.35     16.35 o
   4   6  13      743.99      703.89     21.21 o
   5   6  13       25.48       18.79     14.24 o
   6   6  13      368.08      393.33     34.71 o
   7   6  13       22.79       15.47     18.39 o
   8   6  13       26.26       41.62     19.13 o
   9   6  13      147.55      147.18     18.00 o
  10   6  13       54.80       71.24     21.64 o
  11   6  13        4.77        4.91     19.08 o
  12   6  13       20.45        5.74     28.87 o
  13   6  13        4.37      -33.46     39.37 o
 -12   7  13       18.59       31.17     44.74 o
 -11   7  13       65.90       31.46     19.88 o
 -10   7  13       69.69       87.04     19.63 o
  -9   7  13       15.76       25.13     18.63 o
  -8   7  13       31.89       66.29     32.34 o
  -7   7  13       99.22      114.12     18.18 o
  -6   7  13       29.25        9.71     14.10 o
  -5   7  13        0.81       15.65     13.29 o
  -4   7  13       27.70       37.61     14.78 o
  -3   7  13      234.82      233.44     14.42 o
  -2   7  13      194.20      219.10     12.34 o
  -1   7  13        8.73       12.57     10.36 o
   0   7  13       88.22      125.30     12.65 o
   1   7  13        0.19        4.19     11.95 o
   2   7  13       93.82       90.87     14.97 o
   3   7  13       73.89      103.97     15.16 o
   4   7  13      185.76      191.59     16.63 o
   5   7  13       62.38       48.85     15.43 o
   6   7  13      172.53      156.90     20.45 o
   7   7  13       51.02       53.15     20.42 o
   8   7  13        2.17       14.83     30.50 o
   9   7  13        2.19        6.88     21.85 o
  10   7  13       12.61        0.78     22.66 o
  11   7  13       17.12       77.74     25.47 o
  12   7  13       55.63       35.06     39.65 o
 -11   8  13        7.08        3.44     38.66 o
 -10   8  13       31.95       34.56     20.39 o
  -9   8  13        0.44      -10.35     19.46 o
  -8   8  13        0.76       19.81     27.18 o
  -7   8  13      182.45      183.86     20.08 o
  -6   8  13       75.84       86.67     18.38 o
  -5   8  13      124.24      128.80     16.38 o
  -4   8  13       21.71       44.22     19.66 o
  -3   8  13      161.59      190.35     15.72 o
  -2   8  13        1.89       -7.23     16.09 o
  -1   8  13      169.36      136.29     14.58 o
   0   8  13       54.69       44.66     21.54 o
   1   8  13       23.24       14.36     15.42 o
   2   8  13      369.78      399.66     27.37 o
   3   8  13        4.60       -5.87     16.28 o
   4   8  13       46.87       38.53     16.39 o
   5   8  13        6.93       11.42     17.06 o
   6   8  13       26.94       38.64     21.91 o
   7   8  13      137.43      155.07     27.16 o
   8   8  13       99.23       90.57     24.77 o
   9   8  13       36.88       36.28     25.01 o
  10   8  13        0.33       -7.91     24.47 o
  11   8  13       22.33       68.41     40.74 o
 -10   9  13       49.39      104.18     28.81 o
  -9   9  13       39.46       77.79     21.88 o
  -8   9  13        9.91       -0.60     20.84 o
  -7   9  13        0.83        3.58     19.87 o
  -6   9  13       24.92       25.83     19.55 o
  -5   9  13        0.74        5.69     16.03 o
  -4   9  13       28.18       44.60     18.76 o
  -3   9  13        1.95        2.25     23.13 o
  -2   9  13        4.34       10.13     17.58 o
  -1   9  13       21.81       18.97     17.72 o
   0   9  13       53.25       83.93     18.43 o
   1   9  13       40.94       30.94     18.23 o
   2   9  13        3.38        5.05     30.60 o
   3   9  13       48.13       29.02     18.02 o
   4   9  13       76.49       99.41     19.23 o
   5   9  13      157.76      162.27     24.56 o
   6   9  13       17.19       15.18     24.19 o
   7   9  13        1.06       -5.12     24.27 o
   8   9  13       16.40        4.01     50.42 o
   9   9  13        1.00       13.67     26.88 o
  10   9  13        1.58        7.98     28.24 o
  -9  10  13       13.74      -28.96     28.96 o
  -8  10  13        6.87       20.31     23.10 o
  -7  10  13        2.60        5.68     22.40 o
  -6  10  13        4.50       -2.34     33.22 o
  -5  10  13       40.52       37.73     22.34 o
  -4  10  13        0.09       18.43     21.30 o
  -3  10  13        3.58        9.77     20.16 o
  -2  10  13       10.39       -4.73     19.53 o
  -1  10  13        0.99       15.43     27.92 o
   0  10  13       56.89       89.55     25.43 o
   1  10  13       27.00       18.17     20.31 o
   2  10  13        1.57       -4.74     20.45 o
   3  10  13       61.81       58.54     21.07 o
   4  10  13       27.57       49.17     21.04 o
   5  10  13       14.00        6.01     48.79 o
   6  10  13       40.36       75.02     26.71 o
   7  10  13       33.27       72.79     29.11 o
   8  10  13        3.91       24.90     28.46 o
   9  10  13       44.71       19.94     27.41 o
  -7  11  13        4.57       -8.07     29.93 o
  -6  11  13       32.39       15.76     31.05 o
  -5  11  13        0.08        3.20     29.18 o
  -4  11  13       21.80       83.57     23.40 o
  -3  11  13       23.64       68.06     23.02 o
  -2  11  13       41.53       54.45     29.31 o
  -1  11  13        0.07       16.05     29.31 o
   0  11  13        0.47      -26.29     26.29 o
   1  11  13        5.98       27.06     28.29 o
   2  11  13        5.83       51.14     23.11 o
   3  11  13       16.35       38.02     22.68 o
   4  11  13        7.16       -7.57     28.67 o
   5  11  13       29.11       41.80     30.03 o
   6  11  13       29.10       26.67     29.43 o
   7  11  13       41.61       80.75     30.91 o
  -4  12  13        0.98       -3.88     44.81 o
  -3  12  13        4.86       -8.74     30.34 o
  -2  12  13        0.07       20.79     30.44 o
  -1  12  13        1.45       16.98     45.10 o
   0  12  13       23.11       63.62     65.56 o
   1  12  13       10.13       41.14     31.67 o
   2  12  13        9.17      -19.20     31.93 o
   3  12  13        0.02       18.37     30.28 o
   4  12  13        3.91      -16.89     32.44 o
 -14   0  14       47.75       33.31     29.39 o
 -13   0  14        3.85      -20.23     20.23 o
 -12   0  14       20.80        5.66     19.24 o
 -11   0  14        3.27       -7.35     21.89 o
 -10   0  14       24.76        9.80     17.33 o
  -9   0  14      446.18      455.87     41.14 o
  -8   0  14     1151.49     1152.20     38.45 o
  -7   0  14     2671.81     2615.32     73.56 o
  -6   0  14       42.64       27.11     10.85 o
  -5   0  14     1294.08     1308.16     30.61 o
  -4   0  14      520.90      491.27     18.74 o
  -3   0  14       24.07       30.15      9.63 o
  -2   0  14      968.80      967.03     20.57 o
  -1   0  14      485.24      419.83     14.36 o
   0   0  14     4450.72     4543.47     67.75 o
   1   0  14     5374.93     5435.17     55.96 o
   2   0  14     3156.65     3222.72     40.11 o
   3   0  14        6.14       14.71      7.87 o
   4   0  14      478.32      465.48     20.27 o
   5   0  14       51.35       60.78      9.57 o
   6   0  14     2469.01     2495.09     67.67 o
   7   0  14      576.13      607.92     34.64 o
   8   0  14       82.35       88.73     23.14 o
   9   0  14     1819.84     1774.36     54.75 o
  10   0  14      548.12      522.08     36.01 o
  11   0  14        6.08      -25.03     25.03 o
  12   0  14       15.59      -15.66     24.94 o
  13   0  14       16.11       10.41     26.50 o
 -14   1  14        1.45       -0.62     21.23 o
 -13   1  14       72.61       52.88     24.56 o
 -12   1  14      540.21      551.76     18.79 o
 -11   1  14      443.77      449.79     17.15 o
 -10   1  14      542.19      529.98     17.99 o
  -9   1  14      526.03      492.64     20.19 o
  -8   1  14      116.71      107.98     12.01 o
  -7   1  14       44.00       22.00     10.34 o
  -6   1  14      495.81      510.82     14.07 o
  -5   1  14     4644.89     4634.47     44.90 o
  -4   1  14     4342.00     4151.75     40.81 o
  -3   1  14     1762.93     1648.22     20.20 o
  -2   1  14     2720.27     2658.83     28.21 o
  -1   1  14      666.45      620.30     11.01 o
   0   1  14        0.46       -0.28      5.74 o
   1   1  14       21.43       17.14      5.48 o
   2   1  14      259.99      269.04      6.88 o
   3   1  14     1683.55     1728.16     20.22 o
   4   1  14     3162.27     3033.62     36.96 o
   5   1  14       55.91       48.25      8.74 o
   6   1  14       29.96       23.07     14.89 o
   7   1  14       19.38       16.02     15.27 o
   8   1  14       32.97       41.54     16.06 o
   9   1  14      284.94      316.87     20.49 o
  10   1  14        9.67       29.04     38.54 o
  11   1  14      114.83      125.53     23.19 o
  12   1  14       98.18       96.98     19.97 o
  13   1  14        1.75        5.80     19.20 o
  14   1  14        0.32       10.08     29.05 o
 -14   2  14       25.44       31.99     22.54 o
 -13   2  14        2.35      -11.39     13.67 o
 -12   2  14       59.73       43.09     13.60 o
 -11   2  14        6.60        8.13     12.40 o
 -10   2  14       99.05      114.25     14.28 o
  -9   2  14      136.42      170.37     16.38 o
  -8   2  14      348.11      346.35     14.55 o
  -7   2  14     2237.09     2192.39     32.26 o
  -6   2  14     1317.83     1295.36     20.35 o
  -5   2  14       13.23        1.19      7.35 o
  -4   2  14      114.82      102.90     10.12 o
  -3   2  14     1141.13     1068.47     15.60 o
  -2   2  14      103.14      100.98      6.86 o
  -1   2  14     2204.43     2104.37     23.78 o
   0   2  14     1562.33     1474.93     18.76 o
   1   2  14      631.02      616.43     11.60 o
   2   2  14      800.66      842.67     14.56 o
   3   2  14      881.32      844.73     16.70 o
   4   2  14       59.80       70.82      7.87 o
   5   2  14      318.69      323.70     13.99 o
   6   2  14      310.09      296.95     18.74 o
   7   2  14      631.88      655.79     24.61 o
   8   2  14      285.15      271.79     20.01 o
   9   2  14       49.31       33.29     17.92 o
  10   2  14        1.84        7.00     19.03 o
  11   2  14       65.74       71.45     19.72 o
  12   2  14        8.80        5.14     30.99 o
  13   2  14       77.25       46.80     29.95 o
  14   2  14      109.07      145.27     32.65 o
 -14   3  14       34.66       19.75     23.90 o
 -13   3  14       41.02        5.69     16.23 o
 -12   3  14      146.00      186.96     17.08 o
 -11   3  14      125.35      137.16     15.99 o
 -10   3  14      309.07      327.17     16.68 o
  -9   3  14      749.94      766.59     20.92 o
  -8   3  14       28.70       47.15     12.69 o
  -7   3  14      153.22      153.24     12.74 o
  -6   3  14      384.89      360.04     12.78 o
  -5   3  14      667.81      621.39     13.53 o
  -4   3  14     1258.28     1220.42     19.50 o
  -3   3  14     1183.68     1106.64     16.47 o
  -2   3  14      328.18      286.73      9.21 o
  -1   3  14     1006.16     1013.16     15.62 o
   0   3  14      258.83      289.88     10.30 o
   1   3  14     1740.84     1603.89     21.67 o
   2   3  14     1840.16     1794.18     23.12 o
   3   3  14      258.74      273.35     13.08 o
   4   3  14      458.25      472.74     14.19 o
   5   3  14      291.45      284.02     15.63 o
   6   3  14        4.63       21.12     15.21 o
   7   3  14       70.46       69.37     17.34 o
   8   3  14      199.24      244.66     20.19 o
   9   3  14        3.64        3.45     18.25 o
  10   3  14       55.76      100.72     22.24 o
  11   3  14      245.43      315.95     23.64 o
  12   3  14        3.00      -20.77     26.97 o
  13   3  14        0.32       37.29     31.61 o
  14   3  14       18.96       47.60     32.89 o
 -13   4  14        1.35       -7.23     20.17 o
 -12   4  14        3.06       -6.99     16.01 o
 -11   4  14       17.54       17.26     15.18 o
 -10   4  14       15.65       10.96     14.79 o
  -9   4  14       58.81       55.32     14.20 o
  -8   4  14      291.54      260.83     16.02 o
  -7   4  14      934.81      914.34     21.98 o
  -6   4  14      253.53      264.44     15.07 o
  -5   4  14      477.17      454.40     14.03 o
  -4   4  14       53.57       49.34      8.53 o
  -3   4  14      139.26       94.79      8.56 o
  -2   4  14      168.72      140.36      8.70 o
  -1   4  14       20.85       12.78      8.01 o
   0   4  14      842.12      767.94     15.44 o
   1   4  14      291.99      315.66     10.77 o
   2   4  14      604.27      585.08     15.74 o
   3   4  14        1.13       12.44      9.52 o
   4   4  14       31.22       29.69     11.89 o
   5   4  14      135.33      145.99     13.24 o
   6   4  14      291.24      334.05     24.04 o
   7   4  14      241.88      301.27     20.73 o
   8   4  14        3.76       -2.30     18.07 o
   9   4  14       15.60       36.41     38.73 o
  10   4  14        9.54       10.19     20.56 o
  11   4  14       25.11       37.73     21.44 o
  12   4  14        5.70       32.16     21.61 o
  13   4  14        6.74       18.27     23.87 o
 -13   5  14        0.27        0.41     21.04 o
 -12   5  14        1.62       -7.53     17.03 o
 -11   5  14       74.66       70.68     16.37 o
 -10   5  14       65.12       69.04     17.48 o
  -9   5  14       17.33       12.45     15.14 o
  -8   5  14        2.87        9.78     13.56 o
  -7   5  14       11.78        2.28     12.78 o
  -6   5  14      565.38      531.91     16.20 o
  -5   5  14      994.56      905.00     18.82 o
  -4   5  14       21.40       28.49      8.87 o
  -3   5  14      260.00      229.89     11.01 o
  -2   5  14      960.48      886.33     17.25 o
  -1   5  14       63.60       61.70      9.37 o
   0   5  14      714.94      658.22     16.68 o
   1   5  14       38.70       47.66     11.26 o
   2   5  14      463.03      427.78     16.99 o
   3   5  14      999.91      953.91     19.58 o
   4   5  14      515.13      505.34     18.84 o
   5   5  14       30.77       23.62     13.00 o
   6   5  14       24.19       27.26     16.61 o
   7   5  14       23.54        9.87     18.45 o
   8   5  14       47.39       74.51     19.11 o
   9   5  14      254.54      328.29     24.31 o
  10   5  14        3.19       10.36     21.71 o
  11   5  14        6.43        3.57     22.59 o
  12   5  14       23.90       32.34     19.78 o
  13   5  14       34.93       60.29     38.09 o
 -12   6  14        3.50       16.63     51.29 o
 -11   6  14        7.06       15.54     20.03 o
 -10   6  14       12.78        3.29     18.38 o
  -9   6  14       64.00       47.00     18.02 o
  -8   6  14      102.29       80.83     17.31 o
  -7   6  14       54.82       43.46     16.43 o
  -6   6  14       24.42       36.17     18.52 o
  -5   6  14       21.84       32.97     13.05 o
  -4   6  14      112.50       67.25     12.83 o
  -3   6  14       64.81       47.05     10.79 o
  -2   6  14       15.48       29.04     10.30 o
  -1   6  14      148.81      161.13     11.19 o
   0   6  14      390.92      378.16     18.74 o
   1   6  14       41.45       33.57     11.28 o
   2   6  14      117.69      133.66     12.13 o
   3   6  14       25.48       20.95     13.36 o
   4   6  14       17.64       24.71     14.70 o
   5   6  14      161.77      170.59     16.30 o
   6   6  14       71.84      127.38     19.91 o
   7   6  14        7.10       15.85     19.22 o
   8   6  14        2.63        8.62     20.73 o
   9   6  14       43.40       75.06     22.04 o
  10   6  14        1.91       -1.23     18.76 o
  11   6  14        2.07        5.38     19.96 o
  12   6  14        1.22        5.89     36.79 o
 -12   7  14       11.31       19.25     29.36 o
 -11   7  14        6.75       -5.46     20.34 o
 -10   7  14        2.98       -5.72     29.55 o
  -9   7  14      130.30      146.38     20.38 o
  -8   7  14        4.83       -6.41     18.13 o
  -7   7  14       75.29       29.70     18.11 o
  -6   7  14       46.47       35.09     17.40 o
  -5   7  14        1.81       -2.68     14.21 o
  -4   7  14      152.21      165.19     14.51 o
  -3   7  14      104.13       58.98     13.01 o
  -2   7  14       36.37       25.76     10.98 o
  -1   7  14        6.08        6.31     12.29 o
   0   7  14       89.15       72.76     13.22 o
   1   7  14      193.64      157.02     13.75 o
   2   7  14      268.81      275.64     17.92 o
   3   7  14        2.62       -6.80     15.22 o
   4   7  14        0.78      -10.19     15.54 o
   5   7  14      215.95      233.91     18.00 o
   6   7  14        5.59      -11.58     20.04 o
   7   7  14      293.88      313.47     24.53 o
   8   7  14      160.04      165.04     24.23 o
   9   7  14        3.64       23.77     23.09 o
  10   7  14       12.19       26.58     25.06 o
  11   7  14       14.31       53.92     26.93 o
  12   7  14       14.21       84.32     41.64 o
 -11   8  14        0.04      -22.49     27.57 o
 -10   8  14        5.37        1.98     21.50 o
  -9   8  14        1.42       -5.69     21.33 o
  -8   8  14       66.09       56.84     20.44 o
  -7   8  14        0.78       -2.52     18.93 o
  -6   8  14       20.13       12.00     18.17 o
  -5   8  14       36.93       31.81     15.68 o
  -4   8  14      144.97      143.28     15.77 o
  -3   8  14        8.79      -12.89     17.11 o
  -2   8  14       77.77       56.13     17.08 o
  -1   8  14        6.07        1.37     16.56 o
   0   8  14       10.02       10.83     19.50 o
   1   8  14        3.49      -16.64     16.64 o
   2   8  14       14.20       18.98     16.59 o
   3   8  14        0.39       18.72     17.37 o
   4   8  14      232.18      260.90     19.57 o
   5   8  14      159.92      186.55     23.44 o
   6   8  14       19.06       38.01     22.88 o
   7   8  14        1.51       29.12     23.19 o
   8   8  14       40.07       45.84     25.14 o
   9   8  14        5.31        8.44     24.98 o
  10   8  14        0.76       19.93     26.56 o
  11   8  14       19.62        2.53     66.98 o
 -10   9  14       18.93       36.95     30.04 o
  -9   9  14        0.20        5.92     22.02 o
  -8   9  14        0.06      -10.96     21.02 o
  -7   9  14        0.15       -3.80     23.18 o
  -6   9  14        1.26       33.09     20.37 o
  -5   9  14        1.22       13.08     19.45 o
  -4   9  14        1.97        0.63     19.30 o
  -3   9  14       12.99       50.26     19.02 o
  -2   9  14        0.04      -16.22     18.38 o
  -1   9  14        0.26       22.58     19.45 o
   0   9  14       55.41       43.10     18.61 o
   1   9  14        1.38       26.27     18.57 o
   2   9  14        1.78       20.97     19.40 o
   3   9  14       54.97       61.45     19.61 o
   4   9  14       43.83       61.97     20.04 o
   5   9  14       86.12       73.86     25.77 o
   6   9  14       41.43       44.17     25.31 o
   7   9  14       17.06       48.07     25.56 o
   8   9  14        0.46       -9.42     26.22 o
   9   9  14       42.21      112.93     28.36 o
  10   9  14        0.34        1.16     27.47 o
  -8  10  14        0.02        9.59     23.80 o
  -7  10  14        1.69       25.80     29.04 o
  -6  10  14       38.99       57.31     29.14 o
  -5  10  14        0.63       18.96     28.31 o
  -4  10  14        8.52       11.62     22.46 o
  -3  10  14       89.33       82.24     21.38 o
  -2  10  14       45.15       74.05     21.15 o
  -1  10  14       20.77       45.09     41.36 o
   0  10  14        0.08       41.79     33.90 o
   1  10  14       18.08        5.02     20.22 o
   2  10  14        0.78       13.86     24.26 o
   3  10  14       19.99       33.07     21.10 o
   4  10  14       25.01      -25.37     25.37 o
   5  10  14        0.33        4.14     27.13 o
   6  10  14       51.50       61.93     28.14 o
   7  10  14        4.35       50.00     28.14 o
   8  10  14       43.02       72.05     74.34 o
  -6  11  14        6.37      -12.96     30.57 o
  -5  11  14        0.24       25.29     40.46 o
  -4  11  14        0.35      -15.24     23.26 o
  -3  11  14        3.01       21.01     28.78 o
  -2  11  14        2.41       13.84     28.39 o
  -1  11  14        3.52       23.92     29.36 o
   0  11  14        9.89       54.85     28.50 o
   1  11  14       20.53       31.23     27.91 o
   2  11  14       17.45        4.10     22.89 o
   3  11  14       35.77       24.73     25.00 o
   4  11  14        3.38       26.71     40.29 o
   5  11  14        0.08       11.04     56.62 o
   6  11  14        0.15      -21.64     30.53 o
  -3  12  14       33.44       72.06     32.33 o
  -2  12  14        1.22       30.16     32.74 o
  -1  12  14        6.95      -11.50     59.41 o
   0  12  14        1.56       -4.51     32.18 o
   1  12  14        0.36      -11.42     37.57 o
   2  12  14        0.06       23.44     33.24 o
   3  12  14        0.04       97.67     43.35 o
 -14   1  15       13.12       33.31     29.58 o
 -13   1  15        0.14      -18.24     19.92 o
 -12   1  15        3.17      -10.01     14.21 o
 -11   1  15       51.84       71.14     14.22 o
 -10   1  15        3.83      -10.11     12.72 o
  -9   1  15       10.53        0.99     12.45 o
  -8   1  15       10.71       27.46     12.17 o
  -7   1  15       43.14       20.33     11.40 o
  -6   1  15        9.38        5.53      8.89 o
  -5   1  15      123.63      153.82      8.91 o
  -4   1  15       32.26       46.36      7.83 o
  -3   1  15        2.39       -5.01      6.95 o
  -2   1  15      437.70      467.70     15.57 o
  -1   1  15      128.70      133.36      7.24 o
   0   1  15      580.77      566.50     16.97 o
   1   1  15      326.30      325.94      9.25 o
   2   1  15      340.40      335.17      9.53 o
   3   1  15       56.37       48.42      9.09 o
   4   1  15      286.83      308.59     15.99 o
   5   1  15      182.39      158.89     12.22 o
   6   1  15       18.02       13.00     16.35 o
   7   1  15      163.46      156.78     32.75 o
   8   1  15        8.90      -15.05     16.93 o
   9   1  15       78.37       67.29     18.95 o
  10   1  15       14.93       80.21     19.63 o
  11   1  15       73.86       98.72     20.90 o
  12   1  15       19.10       67.04     33.34 o
  13   1  15       69.52       54.39     39.89 o
  14   1  15        0.43        4.50     31.61 o
 -14   2  15        0.38       27.76     23.40 o
 -13   2  15        0.92      -14.04     14.04 o
 -12   2  15       16.68       15.52     13.81 o
 -11   2  15        6.48       -8.08     12.83 o
 -10   2  15       21.49       11.77     13.48 o
  -9   2  15       45.84       64.42     13.63 o
  -8   2  15      354.62      411.32     16.08 o
  -7   2  15       38.62       73.54     12.21 o
  -6   2  15       73.90       90.59      9.61 o
  -5   2  15       18.02       20.53      7.58 o
  -4   2  15        5.54        1.28      7.33 o
  -3   2  15       40.21       53.34      9.28 o
  -2   2  15       70.73       83.24      7.87 o
  -1   2  15      501.75      461.56     11.85 o
   0   2  15      367.76      370.30     10.00 o
   1   2  15      904.20      924.57     16.43 o
   2   2  15     1273.16     1240.41     20.96 o
   3   2  15      147.89      151.50      9.12 o
   4   2  15       27.32        7.08     10.60 o
   5   2  15        3.53        3.57     11.10 o
   6   2  15       11.61       19.08     16.51 o
   7   2  15      106.85      118.40     17.58 o
   8   2  15       12.71       33.09     30.02 o
   9   2  15        2.88       -4.00     40.91 o
  10   2  15      228.33      246.21     27.73 o
  11   2  15        3.94        2.29     20.24 o
  12   2  15        3.20       -3.47     20.78 o
  13   2  15        0.09      -13.58     30.57 o
  14   2  15        3.07       32.75     32.70 o
 -14   3  15        0.36      -13.72     24.15 o
 -13   3  15        0.30      -16.77     23.08 o
 -12   3  15      102.57      158.95     17.25 o
 -11   3  15      107.59      114.69     16.25 o
 -10   3  15        3.33       -6.32     14.35 o
  -9   3  15      123.03      138.69     15.28 o
  -8   3  15       78.74       90.93     13.07 o
  -7   3  15       74.68       77.97     12.84 o
  -6   3  15       59.29       78.77     10.51 o
  -5   3  15       20.75       -9.16      9.16 o
  -4   3  15      230.78      279.05     10.19 o
  -3   3  15     2150.55     2119.27     24.94 o
  -2   3  15       37.50       41.25      7.95 o
  -1   3  15       17.93        2.22      7.52 o
   0   3  15       94.41       99.25      9.13 o
   1   3  15      369.84      341.85     11.04 o
   2   3  15      392.41      406.61     13.41 o
   3   3  15       10.12        5.94     10.99 o
   4   3  15       14.44       10.15     11.34 o
   5   3  15      360.94      314.29     14.88 o
   6   3  15      153.91      145.75     18.02 o
   7   3  15       52.64       41.32     17.47 o
   8   3  15        0.13       -8.99     18.90 o
   9   3  15        6.63        1.17     30.26 o
  10   3  15        1.82       -9.14     20.01 o
  11   3  15       47.46       42.84     21.61 o
  12   3  15       12.19        3.53     24.63 o
  13   3  15        0.12      -32.32     32.32 o
 -13   4  15        7.59       30.74     27.61 o
 -12   4  15        0.59       -1.90     16.95 o
 -11   4  15       42.77       26.26     16.67 o
 -10   4  15       16.60       21.39     15.36 o
  -9   4  15      228.14      275.60     24.06 o
  -8   4  15        3.48        7.57     13.85 o
  -7   4  15      222.71      249.48     15.32 o
  -6   4  15      520.75      639.50     17.34 o
  -5   4  15      416.73      457.86     14.19 o
  -4   4  15       28.12       33.83      8.80 o
  -3   4  15       25.06       18.39      8.42 o
  -2   4  15       12.31       -8.55      8.74 o
  -1   4  15      848.16      773.73     16.05 o
   0   4  15     1229.69     1214.43     19.66 o
   1   4  15      100.12       91.95     10.69 o
   2   4  15      862.46      918.26     19.26 o
   3   4  15     1683.79     1594.58     25.39 o
   4   4  15        0.81        6.40     16.68 o
   5   4  15      154.55      125.58     13.76 o
   6   4  15       62.29       46.51     17.91 o
   7   4  15        1.66        2.17     29.01 o
   8   4  15       99.41       90.23     20.37 o
   9   4  15       98.40       92.72     21.78 o
  10   4  15       31.05       40.09     21.78 o
  11   4  15       32.62       24.60     22.48 o
  12   4  15       11.56        4.78     22.39 o
  13   4  15       11.77       15.10     35.77 o
 -13   5  15        0.57       33.93     48.69 o
 -12   5  15       16.74       42.33     18.85 o
 -11   5  15       10.21        5.43     17.04 o
 -10   5  15       38.35       22.26     16.02 o
  -9   5  15       76.71       83.75     16.09 o
  -8   5  15       25.30        9.60     14.50 o
  -7   5  15       43.46       30.25     13.79 o
  -6   5  15      330.01      309.02     14.08 o
  -5   5  15      399.02      404.47     20.63 o
  -4   5  15      169.29      213.08     18.00 o
  -3   5  15      394.20      442.11     13.78 o
  -2   5  15      549.82      570.15     15.70 o
  -1   5  15      244.79      274.48     14.77 o
   0   5  15      345.96      364.06     21.01 o
   1   5  15       13.64       16.16     10.69 o
   2   5  15      154.55      137.41     11.82 o
   3   5  15        5.55      -10.23     12.82 o
   4   5  15      234.44      252.57     15.92 o
   5   5  15      329.64      320.21     16.84 o
   6   5  15        4.26        3.71     20.73 o
   7   5  15       51.58       10.12     19.27 o
   8   5  15       50.21       60.08     21.10 o
   9   5  15        7.22        1.90     21.08 o
  10   5  15        4.77       -6.04     22.49 o
  11   5  15        1.43        0.52     23.72 o
  12   5  15        8.08       19.72     20.38 o
  13   5  15        6.92        5.06     37.29 o
 -12   6  15        3.08      -28.24     29.17 o
 -11   6  15       23.93       -9.33     24.74 o
 -10   6  15        7.69        8.02     19.72 o
  -9   6  15        1.20       -0.58     19.24 o
  -8   6  15      174.42      190.29     19.77 o
  -7   6  15      191.47      195.43     18.92 o
  -6   6  15       13.15       15.84     16.43 o
  -5   6  15       94.80      136.24     18.42 o
  -4   6  15       99.93      120.55     15.24 o
  -3   6  15        4.63       10.97     10.61 o
  -2   6  15      329.96      317.30     13.18 o
  -1   6  15      124.81      116.08     12.89 o
   0   6  15       72.95       79.63     12.57 o
   1   6  15      647.84      630.03     19.43 o
   2   6  15      213.65      226.92     13.83 o
   3   6  15        1.49      -12.94     14.35 o
   4   6  15        9.08       20.16     14.69 o
   5   6  15      111.37      114.87     15.90 o
   6   6  15      112.51       94.57     20.76 o
   7   6  15      226.63      219.70     22.96 o
   8   6  15        9.61       18.46     34.28 o
   9   6  15        1.08       22.03     22.86 o
  10   6  15       59.17       39.44     20.34 o
  11   6  15        4.55        5.72     21.20 o
  12   6  15       51.34       92.60     28.60 o
 -11   7  15        0.82      -25.44     26.65 o
 -10   7  15        0.82      -26.54     26.54 o
  -9   7  15        3.91      -20.04     20.04 o
  -8   7  15        0.95       15.34     19.93 o
  -7   7  15        5.11       -2.75     18.52 o
  -6   7  15       72.63       62.00     26.09 o
  -5   7  15      583.67      597.34     20.28 o
  -4   7  15      282.23      290.82     16.56 o
  -3   7  15      133.64      152.22     18.15 o
  -2   7  15      289.94      317.52     15.90 o
  -1   7  15      123.21      120.49     13.95 o
   0   7  15        3.06        6.84     17.92 o
   1   7  15        0.22       -7.84     12.73 o
   2   7  15       67.74       74.18     16.04 o
   3   7  15      208.19      208.26     17.83 o
   4   7  15      293.50      294.01     19.66 o
   5   7  15       37.40       50.18     21.54 o
   6   7  15       69.02       98.34     22.67 o
   7   7  15       96.81       75.97     22.93 o
   8   7  15       40.94       86.51     23.63 o
   9   7  15       62.77       62.21     24.96 o
  10   7  15        1.47       17.36     47.27 o
  11   7  15        0.62       12.14     27.24 o
 -10   8  15       10.69       18.43     21.78 o
  -9   8  15       58.46       78.58     22.00 o
  -8   8  15        9.94       11.26     19.83 o
  -7   8  15       78.16       77.57     20.02 o
  -6   8  15        3.90       24.22     19.24 o
  -5   8  15       12.52       22.82     17.86 o
  -4   8  15       10.11       16.03     18.74 o
  -3   8  15       13.10       18.34     17.73 o
  -2   8  15       17.15       11.66     17.40 o
  -1   8  15       79.83      119.27     15.24 o
   0   8  15      267.42      285.42     16.80 o
   1   8  15        5.84        4.90     17.19 o
   2   8  15       82.18      101.51     26.02 o
   3   8  15      270.67      280.25     21.09 o
   4   8  15       10.09       25.74     17.50 o
   5   8  15       67.52       36.92     22.62 o
   6   8  15        4.62       17.57     23.75 o
   7   8  15        1.80       17.37     35.11 o
   8   8  15        0.93        6.07     25.56 o
   9   8  15       36.55       34.06     27.38 o
  10   8  15        0.23      -10.35     39.44 o
  -9   9  15       20.23        1.37     28.93 o
  -8   9  15       11.07        5.36     22.01 o
  -7   9  15        1.82      -25.56     25.56 o
  -6   9  15        0.26       -1.07     21.17 o
  -5   9  15       13.26       21.02     20.58 o
  -4   9  15       57.20      112.47     21.34 o
  -3   9  15      186.31      230.44     21.73 o
  -2   9  15       31.08       57.10     19.60 o
  -1   9  15        2.29        6.81     29.96 o
   0   9  15       21.79       17.20     19.64 o
   1   9  15        5.54       12.36     19.10 o
   2   9  15       59.67       69.36     19.97 o
   3   9  15        0.87       40.43     23.39 o
   4   9  15        2.59       -2.83     19.84 o
   5   9  15       56.19       64.39     42.33 o
   6   9  15       35.26       60.73     46.14 o
   7   9  15       21.59        8.56     27.04 o
   8   9  15       11.05       39.42     28.73 o
   9   9  15       10.11       25.64     50.35 o
  -8  10  15       19.31       26.08     30.36 o
  -7  10  15       28.02        7.39     30.06 o
  -6  10  15        4.27        3.89     29.91 o
  -5  10  15        2.97        3.30     31.16 o
  -4  10  15        1.82       29.05     22.54 o
  -3  10  15        7.16       25.08     21.60 o
  -2  10  15       53.78       16.44     26.76 o
  -1  10  15       29.52       57.99     38.80 o
   0  10  15        4.72      -18.52     25.66 o
   1  10  15        4.75       20.17     21.22 o
   2  10  15       18.07       63.30     31.13 o
   3  10  15        0.90       -7.15     21.16 o
   4  10  15       24.25       43.74     27.57 o
   5  10  15       17.87       49.39     28.21 o
   6  10  15        3.74       -5.94     39.56 o
   7  10  15       11.35      -22.67     28.10 o
   8  10  15       14.98      -28.40     28.40 o
  -6  11  15        0.92       28.31     40.65 o
  -5  11  15       41.50       50.44     32.07 o
  -4  11  15        0.17       36.61     25.39 o
  -3  11  15        2.21       23.15     59.84 o
  -2  11  15       13.24       -2.74     37.36 o
  -1  11  15       19.25       39.19     30.58 o
   0  11  15        5.44       14.18     28.88 o
   1  11  15        1.21      -19.58     34.17 o
   2  11  15        1.12        8.97     28.89 o
   3  11  15        6.10       30.47     30.72 o
   4  11  15       99.33      116.68     35.06 o
   5  11  15        0.07       21.22     30.81 o
   6  11  15       30.10       35.83     32.05 o
  -2  12  15       23.49       19.34     52.38 o
  -1  12  15        1.79       29.28     32.35 o
   0  12  15        0.93       44.80     33.37 o
   1  12  15        0.06       29.63     33.19 o
   2  12  15        0.28       48.00     42.97 o
 -14   0  16        9.94       11.97     30.62 o
 -13   0  16       55.21       46.10     22.68 o
 -12   0  16       52.03       24.03     34.92 o
 -11   0  16       95.55       71.57     21.06 o
 -10   0  16      264.01      276.10     22.14 o
  -9   0  16      159.66      180.86     19.55 o
  -8   0  16      746.56      779.97     41.90 o
  -7   0  16     2360.70     2267.16     57.71 o
  -6   0  16        9.16       16.10     15.03 o
  -5   0  16      231.82      233.02     14.32 o
  -4   0  16      395.01      388.64     15.10 o
  -3   0  16     2643.48     2583.97     40.54 o
  -2   0  16     8456.60     8343.73    108.12 o
  -1   0  16     1391.73     1333.65     26.25 o
   0   0  16     2017.51     1894.13     32.72 o
   1   0  16     1330.75     1292.51     25.22 o
   2   0  16     1348.45     1309.77     30.99 o
   3   0  16      322.29      343.34     17.74 o
   4   0  16     1859.85     1819.36     46.87 o
   5   0  16      397.74      424.79     28.68 o
   6   0  16      266.46      328.59     29.62 o
   7   0  16      852.87      890.99     42.87 o
   8   0  16       78.63      100.46     27.68 o
   9   0  16      122.94      138.88     28.82 o
  10   0  16      127.80       80.02     28.39 o
  11   0  16        4.55       54.65     30.71 o
  12   0  16      129.73      136.71     33.79 o
  13   0  16       20.34       25.13     31.52 o
 -14   1  16       47.36      107.76     43.28 o
 -13   1  16      115.88      119.10     16.55 o
 -12   1  16       55.38       39.54     15.42 o
 -11   1  16       20.49       -8.63     19.08 o
 -10   1  16      355.32      306.15     16.12 o
  -9   1  16        6.81       -4.26     12.79 o
  -8   1  16      180.27      222.72     16.59 o
  -7   1  16      368.85      386.21     15.41 o
  -6   1  16      222.98      236.36     13.23 o
  -5   1  16     1421.41     1444.31     20.03 o
  -4   1  16      175.61      189.03      9.27 o
  -3   1  16      594.86      584.76     17.99 o
  -2   1  16      987.14      964.48     14.83 o
  -1   1  16       11.53        7.93      7.00 o
   0   1  16     1151.24     1147.35     15.82 o
   1   1  16     1333.54     1274.31     19.33 o
   2   1  16     1540.27     1522.22     21.41 o
   3   1  16      472.88      490.00     15.07 o
   4   1  16      464.13      480.98     14.61 o
   5   1  16      526.16      476.96     41.10 o
   6   1  16      539.02      492.64     23.55 o
   7   1  16       81.56       54.62     17.58 o
   8   1  16       52.44       53.56     19.24 o
   9   1  16      309.74      345.29     23.21 o
  10   1  16       86.33      132.02     20.99 o
  11   1  16       35.04       70.88     22.43 o
  12   1  16        0.73      -11.97     24.58 o
  13   1  16       37.51       49.85     22.25 o
 -13   2  16       36.88       61.93     22.10 o
 -12   2  16       11.48        3.42     13.88 o
 -11   2  16        6.34       21.67     13.58 o
 -10   2  16      144.70      158.31     14.08 o
  -9   2  16      504.65      523.11     16.43 o
  -8   2  16      762.40      723.01     21.91 o
  -7   2  16      301.86      290.77     14.67 o
  -6   2  16      397.56      380.90     13.60 o
  -5   2  16      617.68      621.92     13.40 o
  -4   2  16       39.00       25.77      7.94 o
  -3   2  16     1359.48     1315.74     17.62 o
  -2   2  16     1255.10     1250.83     18.22 o
  -1   2  16     2589.14     2491.23     27.77 o
   0   2  16     3367.44     3170.62     36.22 o
   1   2  16      864.85      843.15     17.85 o
   2   2  16        5.24       -5.02      9.38 o
   3   2  16       30.72       29.87      8.73 o
   4   2  16       66.01       65.99     10.31 o
   5   2  16      875.25      914.70     22.70 o
   6   2  16      421.37      435.88     22.33 o
   7   2  16        9.21       17.11     18.34 o
   8   2  16      198.81      219.40     21.40 o
   9   2  16      124.00      142.86     21.63 o
  10   2  16       46.82       20.34     21.11 o
  11   2  16      136.19      173.66     38.47 o
  12   2  16        1.95       -8.06     22.44 o
  13   2  16        1.48       18.87     23.18 o
 -13   3  16       65.01       84.09     20.82 o
 -12   3  16      154.58      144.58     17.99 o
 -11   3  16       69.01       61.73     16.15 o
 -10   3  16       14.22       -3.87     14.86 o
  -9   3  16       16.70        6.16     16.30 o
  -8   3  16        2.98       15.62     13.57 o
  -7   3  16      157.50      154.82     18.59 o
  -6   3  16      509.28      492.04     15.01 o
  -5   3  16      893.24      782.71     18.15 o
  -4   3  16      510.27      477.69     13.09 o
  -3   3  16      842.62      868.82     15.95 o
  -2   3  16      343.75      362.20     13.45 o
  -1   3  16      105.14      104.02      9.93 o
   0   3  16       89.52       82.10      9.57 o
   1   3  16      163.72      165.07     11.12 o
   2   3  16     1127.50     1147.84     21.40 o
   3   3  16      886.33      889.71     19.06 o
   4   3  16       13.30       10.02     13.62 o
   5   3  16      111.51      108.11     13.84 o
   6   3  16      235.48      247.90     33.79 o
   7   3  16        0.56       28.15     30.24 o
   8   3  16       17.49       52.64     24.16 o
   9   3  16        6.61      -20.81     20.81 o
  10   3  16        2.37      -18.69     21.29 o
  11   3  16       10.21      -18.76     21.93 o
  12   3  16       21.91       42.47     22.82 o
  13   3  16       23.37       12.16     35.21 o
 -13   4  16       22.14       24.05     25.63 o
 -12   4  16       42.61       65.80     26.47 o
 -11   4  16        8.56       27.55     28.34 o
 -10   4  16       47.08       26.00     16.12 o
  -9   4  16      142.16      160.00     19.19 o
  -8   4  16       80.84       43.09     15.39 o
  -7   4  16      143.35      133.07     14.66 o
  -6   4  16        1.72       -2.59     11.22 o
  -5   4  16        2.66       -1.11     10.64 o
  -4   4  16       21.46       18.26      9.20 o
  -3   4  16      499.92      483.72     14.05 o
  -2   4  16     1778.26     1665.50     26.68 o
  -1   4  16     1106.44     1041.39     19.07 o
   0   4  16      435.79      399.65     13.76 o
   1   4  16      166.95      164.91     12.09 o
   2   4  16        9.38        9.47     10.86 o
   3   4  16      123.60      156.22     13.31 o
   4   4  16      616.02      632.59     20.96 o
   5   4  16      283.92      289.11     16.67 o
   6   4  16       55.00       79.99     19.20 o
   7   4  16      239.76      280.87     25.81 o
   8   4  16      135.14      122.02     22.06 o
   9   4  16       24.98       45.27     21.78 o
  10   4  16       11.67       -6.82     22.61 o
  11   4  16       61.15       56.51     24.22 o
  12   4  16       33.22       52.97     24.28 o
  13   4  16       16.21       -8.61     37.81 o
 -12   5  16       23.88       -2.30     25.80 o
 -11   5  16        4.47       -3.06     18.11 o
 -10   5  16       27.69      -11.22     21.80 o
  -9   5  16       19.55       19.89     18.97 o
  -8   5  16      202.43      161.85     19.36 o
  -7   5  16       18.66       -1.71     16.74 o
  -6   5  16        5.56       11.26     16.03 o
  -5   5  16      529.47      481.32     17.51 o
  -4   5  16      369.22      377.43     15.59 o
  -3   5  16      113.99      111.77     11.59 o
  -2   5  16       27.60        3.56     10.10 o
  -1   5  16        4.74        1.15     14.26 o
   0   5  16      458.41      458.72     15.80 o
   1   5  16      185.10      205.70     12.95 o
   2   5  16      157.43      170.77     16.90 o
   3   5  16        8.24       28.38     14.06 o
   4   5  16      816.54      855.29     25.18 o
   5   5  16        2.42       -5.53     18.92 o
   6   5  16      148.45      165.84     22.41 o
   7   5  16       17.07      -12.42     21.44 o
   8   5  16      104.06       83.16     22.80 o
   9   5  16       34.01       48.73     23.03 o
  10   5  16       95.54      103.85     30.90 o
  11   5  16        8.63       -8.96     24.48 o
  12   5  16        5.73      -10.83     24.46 o
 -12   6  16        3.99       23.66     31.28 o
 -11   6  16        0.86      -11.50     31.39 o
 -10   6  16        0.56      -10.76     20.70 o
  -9   6  16       10.11       -5.85     23.09 o
  -8   6  16       52.20       46.41     19.05 o
  -7   6  16       65.50       56.86     18.06 o
  -6   6  16       19.65        7.12     16.45 o
  -5   6  16       72.23       74.45     14.75 o
  -4   6  16       71.21       52.42     16.88 o
  -3   6  16      238.21      203.49     14.63 o
  -2   6  16      126.49      133.09     13.77 o
  -1   6  16      247.33      231.80     14.51 o
   0   6  16      299.68      320.87     15.20 o
   1   6  16        0.29        9.86     12.34 o
   2   6  16       94.79      103.27     16.07 o
   3   6  16      132.03      125.79     16.65 o
   4   6  16       76.55      121.47     23.31 o
   5   6  16       80.45       63.83     28.46 o
   6   6  16       87.26      104.34     21.21 o
   7   6  16      181.66      191.40     23.89 o
   8   6  16        6.91       14.84     22.54 o
   9   6  16        1.46      -22.66     22.66 o
  10   6  16        2.87       15.38     25.64 o
  11   6  16       11.72       16.80     24.06 o
  12   6  16        1.17      -12.04     33.17 o
 -11   7  16       22.47       38.62     28.56 o
 -10   7  16       14.80       42.46     22.68 o
  -9   7  16       39.26        8.36     21.62 o
  -8   7  16        3.88       13.69     19.95 o
  -7   7  16       14.21       25.59     19.53 o
  -6   7  16       29.62       44.62     25.21 o
  -5   7  16       19.02        3.34     15.40 o
  -4   7  16        0.42      -13.05     15.81 o
  -3   7  16      138.64      160.99     18.33 o
  -2   7  16        0.40        8.24     13.85 o
  -1   7  16      257.12      235.92     15.94 o
   0   7  16       93.49       90.94     14.54 o
   1   7  16       15.37      -12.25     13.43 o
   2   7  16      167.90      167.42     17.87 o
   3   7  16      100.35      109.06     18.66 o
   4   7  16       79.80      109.08     18.18 o
   5   7  16       41.70       52.07     22.82 o
   6   7  16       15.99       -6.00     22.61 o
   7   7  16        2.18        4.08     23.36 o
   8   7  16      102.77      128.29     25.31 o
   9   7  16        3.85       -7.01     24.75 o
  10   7  16        0.19       29.76     26.54 o
  11   7  16       42.83       62.88     45.66 o
 -10   8  16        6.01       32.34     29.37 o
  -9   8  16       53.69       34.11     22.54 o
  -8   8  16       26.43        1.64     26.12 o
  -7   8  16        1.35      -19.96     19.96 o
  -6   8  16       24.76       27.98     36.13 o
  -5   8  16        7.58       14.13     22.30 o
  -4   8  16       89.59       79.36     20.21 o
  -3   8  16        1.03        3.14     18.63 o
  -2   8  16        8.30       23.08     18.22 o
  -1   8  16       63.70      111.33     16.12 o
   0   8  16       35.50       44.10     22.47 o
   1   8  16       13.47        4.82     17.93 o
   2   8  16      103.22      111.30     18.95 o
   3   8  16        3.77        7.93     18.03 o
   4   8  16        1.00       -8.69     23.74 o
   5   8  16        8.66      -18.57     33.41 o
   6   8  16        4.94       -5.20     26.81 o
   7   8  16       44.61       44.47     26.48 o
   8   8  16        8.79       66.77     26.52 o
   9   8  16        4.14      -11.51     27.24 o
  10   8  16       54.93       67.80     28.75 o
  -9   9  16        1.05       -0.66     30.06 o
  -8   9  16        6.17        4.07     28.29 o
  -7   9  16        0.13       17.58     27.49 o
  -6   9  16       25.14       44.28     28.72 o
  -5   9  16        0.09        3.13     30.62 o
  -4   9  16        1.43       13.79     20.69 o
  -3   9  16        0.84       12.76     20.49 o
  -2   9  16       24.72        5.14     20.77 o
  -1   9  16        9.10        8.92     39.25 o
   0   9  16       46.31       51.79     19.99 o
   1   9  16       31.59       39.43     20.25 o
   2   9  16        0.17       12.93     20.10 o
   3   9  16       22.03       -8.89     32.47 o
   4   9  16        3.65        0.75     24.97 o
   5   9  16        0.17       35.61     26.53 o
   6   9  16       18.36       27.68     26.19 o
   7   9  16       67.54       47.51     28.42 o
   8   9  16        4.64       28.57     29.01 o
   9   9  16        2.09       62.48     37.41 o
  -7  10  16        8.63       31.87     32.11 o
  -6  10  16       16.43        6.70     39.06 o
  -5  10  16        5.51       24.93     30.36 o
  -4  10  16       12.51       21.97     23.19 o
  -3  10  16        4.95       53.65     22.80 o
  -2  10  16       28.10       53.71     28.17 o
  -1  10  16        1.71       28.42     27.70 o
   0  10  16        1.91       10.21     27.55 o
   1  10  16        7.66       19.48     28.10 o
   2  10  16       14.44       19.90     23.71 o
   3  10  16       70.94       49.60     23.73 o
   4  10  16       24.11        2.34     28.28 o
   5  10  16       11.80       14.70     29.72 o
   6  10  16        0.59       52.64     29.80 o
   7  10  16       20.07       43.37     32.53 o
  -5  11  16        0.02       -6.52     57.59 o
  -4  11  16       12.74        6.67     46.18 o
  -3  11  16        2.70       20.36     30.27 o
  -2  11  16        0.45       -8.15     31.33 o
  -1  11  16        0.56       -1.41     32.22 o
   0  11  16        2.07       38.92     31.10 o
   1  11  16        2.88      -13.45     29.64 o
   2  11  16        2.86        7.80     29.78 o
   3  11  16        2.22      -30.90     42.28 o
   4  11  16        3.56       -2.70     38.78 o
   5  11  16        8.83       44.84     32.53 o
 -13   1  17        6.98       -7.79     18.84 o
 -12   1  17        4.77        6.05     15.62 o
 -11   1  17       10.63       28.10     14.94 o
 -10   1  17        4.76       26.14     14.13 o
  -9   1  17       30.98       32.24     13.97 o
  -8   1  17       19.67       15.98     13.41 o
  -7   1  17       18.99       28.28     12.77 o
  -6   1  17        5.17       -8.47     11.36 o
  -5   1  17        6.46       14.53      9.04 o
  -4   1  17      143.26      173.48      9.75 o
  -3   1  17      291.33      264.93     10.44 o
  -2   1  17       82.31       79.94      8.19 o
  -1   1  17      391.97      393.98     10.97 o
   0   1  17      113.97      115.18      9.52 o
   1   1  17      813.82      841.34     20.02 o
   2   1  17      476.24      446.45     13.04 o
   3   1  17        1.64       -3.86     10.34 o
   4   1  17        0.62        7.39     10.62 o
   5   1  17      189.11      210.27     18.93 o
   6   1  17        2.66        6.63     17.63 o
   7   1  17        3.74       23.12     18.30 o
   8   1  17       55.82       45.25     25.08 o
   9   1  17        0.27        0.23     20.86 o
  10   1  17      155.98      195.76     23.84 o
  11   1  17        0.69        7.65     23.02 o
  12   1  17        0.52      -14.95     23.09 o
  13   1  17        1.83      -11.89     23.56 o
 -13   2  17        2.83       -2.71     23.44 o
 -12   2  17       14.89       13.49     16.79 o
 -11   2  17        0.85       -2.05     13.75 o
 -10   2  17       38.44       43.36     13.78 o
  -9   2  17       24.14       52.35     14.86 o
  -8   2  17        1.87        6.50     12.32 o
  -7   2  17      151.44      192.02     20.69 o
  -6   2  17      253.79      260.64     13.32 o
  -5   2  17       11.36        2.55      9.44 o
  -4   2  17       62.78       49.26      8.55 o
  -3   2  17       48.75       58.78      8.45 o
  -2   2  17      243.50      255.64     10.67 o
  -1   2  17      114.46      128.40     10.14 o
   0   2  17       22.48       14.02     10.38 o
   1   2  17      130.48      136.16     11.68 o
   2   2  17       17.24       10.98      9.89 o
   3   2  17        6.30        9.27      9.62 o
   4   2  17       25.02       -0.11     12.57 o
   5   2  17       49.49       43.86     17.43 o
   6   2  17        8.42      -20.29     26.00 o
   7   2  17      140.14      125.43     23.04 o
   8   2  17       89.67       95.98     20.51 o
   9   2  17        8.40       13.07     20.83 o
  10   2  17       43.06       36.82     22.49 o
  11   2  17        9.88      -11.76     23.03 o
  12   2  17        2.60       -0.22     24.29 o
  13   2  17        9.01       -9.46     28.75 o
 -13   3  17        1.48       12.26     41.50 o
 -12   3  17       44.01       71.70     17.57 o
 -11   3  17       21.88        8.41     16.14 o
 -10   3  17        0.80       -0.22     16.11 o
  -9   3  17       14.14       17.65     14.97 o
  -8   3  17       11.28        5.05     14.22 o
  -7   3  17       32.11       38.32     21.45 o
  -6   3  17      122.20      148.08     15.62 o
  -5   3  17      234.71      293.08     13.43 o
  -4   3  17        4.56       -0.52      9.01 o
  -3   3  17       75.64       83.34     10.57 o
  -2   3  17      388.72      413.42     17.30 o
  -1   3  17       37.55       33.95      9.45 o
   0   3  17      108.70      118.35     11.50 o
   1   3  17       84.95      104.51     11.84 o
   2   3  17      535.38      529.40     22.19 o
   3   3  17      795.21      718.68     18.42 o
   4   3  17      223.18      212.36     15.14 o
   5   3  17        6.14       -1.54     18.22 o
   6   3  17      399.68      381.77     23.64 o
   7   3  17      221.12      196.96     21.97 o
   8   3  17        0.22       19.73     20.43 o
   9   3  17       11.86        1.09     22.43 o
  10   3  17        0.51        1.20     22.69 o
  11   3  17       19.70       -2.86     42.66 o
  12   3  17       46.71       75.32     24.71 o
  13   3  17        4.25       19.92     37.86 o
 -12   4  17        0.05      -18.13     18.13 o
 -11   4  17       20.87       33.52     17.84 o
 -10   4  17       23.09       36.24     16.70 o
  -9   4  17      480.85      553.31     33.13 o
  -8   4  17      160.72      230.18     17.28 o
  -7   4  17       37.99       59.78     14.84 o
  -6   4  17      107.38       97.63     16.25 o
  -5   4  17      291.03      339.98     15.59 o
  -4   4  17       51.01       28.19     12.39 o
  -3   4  17      385.01      384.25     13.76 o
  -2   4  17      168.41      167.99     11.75 o
  -1   4  17       52.69       86.52     17.46 o
   0   4  17     1039.46     1046.67     21.76 o
   1   4  17      522.89      500.20     16.14 o
   2   4  17       36.57       29.19     15.54 o
   3   4  17       75.47       72.63     14.03 o
   4   4  17       16.87       13.23     14.87 o
   5   4  17      230.64      234.81     21.57 o
   6   4  17      156.94      134.34     23.02 o
   7   4  17        3.63       -4.71     20.58 o
   8   4  17        1.54        2.21     21.71 o
   9   4  17      118.24      112.22     24.57 o
  10   4  17       67.14       82.01     25.01 o
  11   4  17       32.70       29.66     45.17 o
  12   4  17        9.42       13.46     25.75 o
 -12   5  17       87.06       83.36     27.49 o
 -11   5  17       24.08       22.39     20.80 o
 -10   5  17        9.51        0.44     25.09 o
  -9   5  17       46.19       55.69     19.82 o
  -8   5  17       25.36        5.28     18.32 o
  -7   5  17       22.81        6.75     17.74 o
  -6   5  17       10.54       -2.97     16.69 o
  -5   5  17      159.73      141.60     15.11 o
  -4   5  17      284.80      302.76     15.92 o
  -3   5  17       78.26       92.26     11.96 o
  -2   5  17       80.16       84.39     11.62 o
  -1   5  17       45.84       42.52     12.62 o
   0   5  17        0.40       -2.48     12.26 o
   1   5  17       24.59       13.92     12.20 o
   2   5  17      146.00      154.67     13.73 o
   3   5  17      166.22      133.38     16.38 o
   4   5  17       36.80       25.94     15.53 o
   5   5  17      289.08      306.62     24.10 o
   6   5  17      155.03      159.57     22.85 o
   7   5  17        0.19        2.77     21.71 o
   8   5  17        8.12        3.39     23.11 o
   9   5  17        7.16      -20.33     38.90 o
  10   5  17        7.50      -11.34     32.79 o
  11   5  17        3.46      -11.86     30.19 o
  12   5  17        4.54      -26.93     26.93 o
 -11   6  17        8.84       26.86     47.34 o
 -10   6  17       69.42       36.41     21.04 o
  -9   6  17       18.54       33.05     20.28 o
  -8   6  17        3.86      -18.88     18.88 o
  -7   6  17       57.57       85.11     19.61 o
  -6   6  17       47.21       57.61     18.49 o
  -5   6  17       22.91       22.44     14.52 o
  -4   6  17        2.19      -14.17     14.17 o
  -3   6  17       10.78       26.55     17.78 o
  -2   6  17      370.92      342.31     16.60 o
  -1   6  17      441.49      452.67     17.29 o
   0   6  17       64.74       58.39     14.94 o
   1   6  17      165.08      119.61     14.14 o
   2   6  17      286.39      294.06     18.29 o
   3   6  17       11.53       -1.63     16.08 o
   4   6  17      462.35      527.17     21.73 o
   5   6  17       42.64       44.02     21.87 o
   6   6  17       18.08        4.91     22.44 o
   7   6  17      171.81      146.10     36.70 o
   8   6  17      256.60      303.21     28.55 o
   9   6  17        1.75       33.01     24.44 o
  10   6  17       21.31       30.11     27.36 o
  11   6  17       57.42       96.55     34.97 o
 -11   7  17       43.38       54.63     30.26 o
 -10   7  17       43.80       41.84     22.57 o
  -9   7  17        6.78       -5.37     21.26 o
  -8   7  17        0.32        3.25     22.28 o
  -7   7  17       43.05       11.63     20.05 o
  -6   7  17       18.44        3.60     19.50 o
  -5   7  17       19.81       39.41     16.02 o
  -4   7  17       93.35      116.70     18.98 o
  -3   7  17       21.39       40.24     18.11 o
  -2   7  17        3.18        0.00     17.43 o
  -1   7  17        1.07       15.64     14.80 o
   0   7  17       47.38       35.58     14.67 o
   1   7  17       77.26       66.25     17.49 o
   2   7  17       73.84       66.54     30.97 o
   3   7  17       74.03       67.02     23.32 o
   4   7  17       75.40       58.71     18.56 o
   5   7  17       84.35       75.22     34.50 o
   6   7  17       21.24       -3.20     35.32 o
   7   7  17       30.55       20.69     25.23 o
   8   7  17       10.77       -5.98     43.32 o
   9   7  17       13.50       64.57     27.53 o
  10   7  17       33.53       57.36     27.96 o
 -10   8  17        1.63       51.72     31.56 o
  -9   8  17       25.89        7.91     23.12 o
  -8   8  17        6.04      -10.54     22.42 o
  -7   8  17        0.62      -17.28     20.97 o
  -6   8  17       14.22       20.88     26.18 o
  -5   8  17       14.81       28.65     21.53 o
  -4   8  17        1.29        7.04     19.79 o
  -3   8  17       91.26       80.50     19.98 o
  -2   8  17      101.10      104.46     20.53 o
  -1   8  17        3.00       -5.59     31.37 o
   0   8  17      133.34      114.16     19.77 o
   1   8  17      110.57      104.50     19.79 o
   2   8  17       19.47       25.31     19.32 o
   3   8  17       12.31       17.52     29.57 o
   4   8  17        3.49       13.64     49.33 o
   5   8  17       73.82       71.89     26.24 o
   6   8  17       96.43      115.87     26.16 o
   7   8  17       26.57        9.70     29.55 o
   8   8  17       33.37       38.14     28.24 o
   9   8  17        8.05       35.56     29.16 o
  -8   9  17        0.07        1.70     30.14 o
  -7   9  17       31.94       24.60     29.89 o
  -6   9  17       25.96        2.86     28.54 o
  -5   9  17       17.10       59.97     31.37 o
  -4   9  17        8.61       -0.07     21.50 o
  -3   9  17       23.16       55.69     21.94 o
  -2   9  17       33.20       68.18     21.80 o
  -1   9  17       17.75       10.06     25.93 o
   0   9  17       59.14       24.99     26.62 o
   1   9  17        6.01       27.93     21.36 o
   2   9  17      110.83      124.26     22.49 o
   3   9  17       69.50       42.22     28.09 o
   4   9  17        4.95       -5.47     27.97 o
   5   9  17        1.57       30.16     27.56 o
   6   9  17        9.02       -8.13     47.94 o
   7   9  17        1.04      -25.71     27.93 o
   8   9  17        1.77      -11.79     29.58 o
  -7  10  17       26.12       27.11     47.27 o
  -6  10  17       25.14       86.02     32.56 o
  -5  10  17        0.84       28.66     30.62 o
  -4  10  17        0.70       -9.31     23.93 o
  -3  10  17        3.79       42.54     23.95 o
  -2  10  17       12.18       36.39     29.58 o
  -1  10  17        7.13       11.07     28.76 o
   0  10  17       15.03       12.51     29.25 o
   1  10  17       12.41       -0.90     27.41 o
   2  10  17       10.82       29.92     23.06 o
   3  10  17        1.24      -23.23     23.23 o
   4  10  17       41.69       36.95     30.09 o
   5  10  17        0.26       -7.76     28.69 o
   6  10  17        4.10       29.95     30.30 o
  -4  11  17       40.75       33.69     52.43 o
  -3  11  17        3.25       11.26     31.81 o
  -2  11  17       28.84       67.85     51.89 o
  -1  11  17        0.00       66.38     37.17 o
   0  11  17       11.53       -0.52     31.14 o
   1  11  17       43.05       67.05     32.03 o
   2  11  17       22.13       47.24     30.62 o
   3  11  17        0.11       41.06     31.02 o
   4  11  17        3.47       -6.82     32.09 o
 -13   0  18        4.63        6.53     30.43 o
 -12   0  18       10.62        9.17     22.55 o
 -11   0  18       25.99        7.18     22.01 o
 -10   0  18      553.23      615.35     28.93 o
  -9   0  18      499.76      469.82     39.63 o
  -8   0  18       67.82       52.95     20.17 o
  -7   0  18      210.53      168.64     20.66 o
  -6   0  18      748.94      707.10     29.35 o
  -5   0  18      447.66      457.35     18.31 o
  -4   0  18      807.82      833.53     23.39 o
  -3   0  18      102.44      104.76     13.53 o
  -2   0  18      825.08      808.86     26.57 o
  -1   0  18     1032.18     1004.91     46.63 o
   0   0  18       14.08       23.05     15.04 o
   1   0  18      105.32       84.83     16.88 o
   2   0  18       65.73       59.67     15.58 o
   3   0  18      148.29      163.88     16.82 o
   4   0  18     1512.87     1512.73     36.00 o
   5   0  18      344.65      324.09     30.95 o
   6   0  18       54.09       12.16     27.54 o
   7   0  18      173.01      133.49     28.68 o
   8   0  18      543.85      491.94     38.38 o
   9   0  18      112.69      125.78     32.84 o
  10   0  18        2.33        7.86     33.79 o
  11   0  18        5.35       31.99     35.49 o
  12   0  18        0.42      -12.02     36.44 o
  13   0  18       21.98       37.71     37.00 o
 -13   1  18       27.32       36.65     33.43 o
 -12   1  18      113.61      102.76     17.08 o
 -11   1  18      120.20      116.65     16.90 o
 -10   1  18       34.22       21.74     15.40 o
  -9   1  18       12.61        3.36     14.04 o
  -8   1  18        6.78        1.47     13.76 o
  -7   1  18      685.26      659.71     20.45 o
  -6   1  18      470.90      457.78     18.41 o
  -5   1  18     1333.07     1268.59     19.77 o
  -4   1  18     1493.47     1491.30     21.34 o
  -3   1  18      420.77      417.12     11.38 o
  -2   1  18       36.62       30.72      8.99 o
  -1   1  18        3.57       21.51      9.30 o
   0   1  18       98.73      132.78     11.76 o
   1   1  18      728.90      732.77     16.81 o
   2   1  18     1396.56     1342.82     21.15 o
   3   1  18      847.36      832.19     19.24 o
   4   1  18      477.09      498.32     19.56 o
   5   1  18      344.04      361.43     22.20 o
   6   1  18      249.15      258.48     22.70 o
   7   1  18      456.61      435.69     25.82 o
   8   1  18       65.27       49.35     21.89 o
   9   1  18       92.17      103.51     22.89 o
  10   1  18       96.06      115.78     25.13 o
  11   1  18       18.14        2.47     25.00 o
  12   1  18       22.70       35.42     25.34 o
  13   1  18        1.20       17.18     26.06 o
 -13   2  18        3.18       -5.68     24.18 o
 -12   2  18      111.16      126.46     17.90 o
 -11   2  18      116.71      121.49     15.44 o
 -10   2  18      187.07      184.38     15.26 o
  -9   2  18      400.40      429.60     17.02 o
  -8   2  18      636.69      668.79     19.12 o
  -7   2  18      131.76      135.11     13.27 o
  -6   2  18      116.30      132.25     12.45 o
  -5   2  18       62.11       50.94     10.14 o
  -4   2  18      525.58      497.22     12.54 o
  -3   2  18     1517.37     1436.61     20.82 o
  -2   2  18      398.65      364.38     12.85 o
  -1   2  18       68.27       77.77     11.73 o
   0   2  18      271.36      297.99     15.07 o
   1   2  18      541.27      556.06     17.92 o
   2   2  18       84.03       79.67     11.92 o
   3   2  18      556.39      512.70     14.71 o
   4   2  18      237.79      233.87     18.15 o
   5   2  18       28.86        5.83     18.08 o
   6   2  18      324.35      371.80     24.51 o
   7   2  18      202.05      235.77     23.61 o
   8   2  18        1.39       18.95     21.80 o
   9   2  18        5.42        5.40     22.31 o
  10   2  18       42.23       57.21     23.99 o
  11   2  18       10.63      -19.75     24.24 o
  12   2  18        5.85       31.57     25.35 o
  13   2  18       25.29       28.14     25.79 o
 -12   3  18       54.03       12.27     17.88 o
 -11   3  18      219.71      245.06     19.61 o
 -10   3  18       33.39       25.72     16.50 o
  -9   3  18       46.61       63.83     17.27 o
  -8   3  18        2.41      -14.77     14.77 o
  -7   3  18      106.70       75.49     14.94 o
  -6   3  18      713.17      662.14     21.66 o
  -5   3  18      513.01      494.53     26.58 o
  -4   3  18      555.01      542.39     15.67 o
  -3   3  18      174.37      173.55     12.08 o
  -2   3  18       67.83       57.72     10.95 o
  -1   3  18       31.36       46.06     14.17 o
   0   3  18      846.98      777.45     19.60 o
   1   3  18      627.48      598.35     18.31 o
   2   3  18      142.56      122.95     12.59 o
   3   3  18      686.54      654.33     19.05 o
   4   3  18      155.00      165.02     15.74 o
   5   3  18        8.16       -3.81     19.46 o
   6   3  18        4.28       13.31     20.26 o
   7   3  18       41.94       46.68     21.21 o
   8   3  18      341.20      379.86     28.65 o
   9   3  18      259.57      306.80     26.42 o
  10   3  18       43.99       60.15     24.88 o
  11   3  18       17.63       23.34     39.99 o
  12   3  18       31.29       48.98     26.98 o
 -12   4  18       22.03       22.01     26.82 o
 -11   4  18       30.10       -5.20     20.33 o
 -10   4  18      101.00      101.24     27.69 o
  -9   4  18      266.42      277.16     22.35 o
  -8   4  18      115.31      111.35     19.38 o
  -7   4  18       34.54        7.15     17.55 o
  -6   4  18       21.06        4.93     16.11 o
  -5   4  18      153.33      125.29     20.11 o
  -4   4  18      300.05      256.34     15.48 o
  -3   4  18      480.40      452.41     14.72 o
  -2   4  18      165.93      150.52     13.70 o
  -1   4  18      325.40      316.22     15.03 o
   0   4  18       11.19       -8.86     11.95 o
   1   4  18       12.98        6.90     14.87 o
   2   4  18       28.59       35.69     20.37 o
   3   4  18       73.08       62.82     15.61 o
   4   4  18      311.87      336.83     19.18 o
   5   4  18      330.35      311.34     30.45 o
   6   4  18       33.29       17.23     21.18 o
   7   4  18        1.64       -0.57     21.79 o
   8   4  18        6.24      -23.27     30.36 o
   9   4  18       53.86       31.83     70.01 o
  10   4  18        0.59       -8.12     25.62 o
  11   4  18       10.86      -11.21     25.41 o
  12   4  18        2.22       -9.37     26.90 o
 -12   5  18       26.40       18.95     31.61 o
 -11   5  18        0.60       10.71     21.69 o
 -10   5  18       25.19       39.25     21.70 o
  -9   5  18       55.05       51.04     20.30 o
  -8   5  18        2.90      -19.03     19.03 o
  -7   5  18      195.22      175.38     20.52 o
  -6   5  18       59.92       17.77     17.68 o
  -5   5  18       61.10       47.80     19.34 o
  -4   5  18       19.69        4.36     13.57 o
  -3   5  18        1.74      -13.63     13.63 o
  -2   5  18       81.75       71.83     13.76 o
  -1   5  18      226.92      197.35     14.70 o
   0   5  18      137.16      129.62     14.19 o
   1   5  18      187.69      185.27     14.51 o
   2   5  18      869.87      806.17     25.50 o
   3   5  18       36.98       13.46     15.87 o
   4   5  18       35.97       29.33     17.62 o
   5   5  18       39.32       19.34     27.80 o
   6   5  18       23.21       15.93     22.40 o
   7   5  18      677.48      637.28     29.94 o
   8   5  18      124.82      147.94     45.97 o
   9   5  18       20.38       50.15     25.66 o
  10   5  18       47.51       54.33     27.44 o
  11   5  18       11.17      -26.89     26.89 o
 -11   6  18       17.36       44.30     55.96 o
 -10   6  18       12.14       -4.65     23.19 o
  -9   6  18        4.43      -16.67     20.64 o
  -8   6  18        1.64      -13.00     20.70 o
  -7   6  18        9.19        1.05     19.27 o
  -6   6  18        6.36       -6.90     19.25 o
  -5   6  18       19.23        1.13     19.38 o
  -4   6  18       42.17       58.05     26.53 o
  -3   6  18      159.73      137.16     18.51 o
  -2   6  18       24.67        5.84     13.95 o
  -1   6  18        9.37      -13.52     13.52 o
   0   6  18       12.52        6.53     16.36 o
   1   6  18       28.96       17.39     13.88 o
   2   6  18       77.14       48.12     17.47 o
   3   6  18       27.20       51.35     18.51 o
   4   6  18       62.44       80.03     17.99 o
   5   6  18       50.64       71.81     22.95 o
   6   6  18       13.38        8.41     23.67 o
   7   6  18        6.83        3.58     27.90 o
   8   6  18        0.11      -10.69     43.51 o
   9   6  18       16.86       31.64     28.13 o
  10   6  18       27.18        4.07     27.94 o
  11   6  18        1.27       11.17     29.91 o
 -10   7  18        2.38       29.20     29.85 o
  -9   7  18       29.97        0.13     22.95 o
  -8   7  18        0.44      -12.49     21.70 o
  -7   7  18        1.22       16.07     21.32 o
  -6   7  18      287.90      307.97     24.50 o
  -5   7  18      185.53      225.04     31.11 o
  -4   7  18        9.20       -2.44     23.05 o
  -3   7  18       46.79       40.65     19.08 o
  -2   7  18        4.46       -4.86     18.48 o
  -1   7  18       58.55       81.55     16.10 o
   0   7  18       65.60       63.19     15.62 o
   1   7  18       20.18      -10.88     18.25 o
   2   7  18       13.49        6.52     22.31 o
   3   7  18      205.41      231.79     20.84 o
   4   7  18        0.07      -16.95     18.55 o
   5   7  18      134.65      141.31     26.15 o
   6   7  18       55.06       56.60     25.97 o
   7   7  18        5.25       27.25     26.19 o
   8   7  18       30.22       44.05     35.35 o
   9   7  18       21.15       19.77     29.49 o
  10   7  18        2.63       33.98     45.57 o
  -9   8  18        0.24      -15.76     29.23 o
  -8   8  18        4.44      -29.95     29.95 o
  -7   8  18       42.34       84.27     35.61 o
  -6   8  18       21.66      -26.68     26.68 o
  -5   8  18        5.73      -11.85     25.78 o
  -4   8  18        5.78      -15.05     20.35 o
  -3   8  18      106.58      133.17     21.43 o
  -2   8  18        0.25       -2.16     43.48 o
  -1   8  18       26.38       43.17     20.27 o
   0   8  18       14.08       10.52     20.00 o
   1   8  18        5.75       -3.64     19.53 o
   2   8  18       27.76        8.14     20.01 o
   3   8  18        1.47      -20.31     20.31 o
   4   8  18        4.13       13.23     25.54 o
   5   8  18       13.26       36.00     25.59 o
   6   8  18       33.47       26.86     35.87 o
   7   8  18       26.57       30.59     27.53 o
   8   8  18       12.63      -10.54     29.21 o
   9   8  18        0.69       11.74     35.63 o
  -8   9  18        1.28       58.51     36.86 o
  -7   9  18       47.31       46.92     32.47 o
  -6   9  18        7.58       19.22     29.80 o
  -5   9  18        8.14       -6.24     29.98 o
  -4   9  18       15.28       53.88     23.15 o
  -3   9  18       19.91        3.84     22.44 o
  -2   9  18       42.93       34.69     21.99 o
  -1   9  18       25.11       26.99     27.42 o
   0   9  18        0.30      -11.49     27.02 o
   1   9  18        1.19      -10.24     22.04 o
   2   9  18       31.03       56.22     23.04 o
   3   9  18        0.06      -14.24     22.38 o
   4   9  18        5.52       -5.40     27.52 o
   5   9  18        0.28       -9.19     28.72 o
   6   9  18        0.80       -6.00     59.20 o
   7   9  18        8.32        0.97     29.67 o
  -6  10  18        0.67       34.80     32.78 o
  -5  10  18       60.62       46.05     47.44 o
  -4  10  18       31.37      -16.98     43.61 o
  -3  10  18       13.91       29.32     30.24 o
  -2  10  18       11.75      -13.16     57.28 o
  -1  10  18        2.59       10.94     29.93 o
   0  10  18       12.36      -34.61     34.61 o
   1  10  18       46.41       80.00     30.01 o
   2  10  18        3.31       16.92     24.46 o
   3  10  18        2.79       -1.57     29.58 o
   4  10  18       30.45       19.14     30.96 o
   5  10  18        2.43       24.20     47.53 o
   6  10  18        8.46       -4.07     31.70 o
  -3  11  18        0.77       76.19     43.63 o
  -2  11  18       13.73       15.77     53.52 o
  -1  11  18        8.62       17.49     57.16 o
   0  11  18        0.21        8.00     31.82 o
   1  11  18        4.72       77.66     32.27 o
   2  11  18        0.07       -2.26     32.38 o
 -13   1  19        3.53       63.03     37.43 o
 -12   1  19       11.88       41.67     24.13 o
 -11   1  19        6.37       23.63     16.97 o
 -10   1  19        0.02       -6.51     15.73 o
  -9   1  19        8.59       -8.56     14.19 o
  -8   1  19       22.14        0.76     15.56 o
  -7   1  19        0.31      -10.83     14.83 o
  -6   1  19       97.93      105.67     14.50 o
  -5   1  19       30.79       52.40     11.74 o
  -4   1  19      219.00      251.21     11.77 o
  -3   1  19      277.47      270.82     11.69 o
  -2   1  19        3.41       20.05     10.60 o
  -1   1  19      125.45      124.84     11.48 o
   0   1  19      246.08      262.49     13.83 o
   1   1  19       41.46       46.97     10.78 o
   2   1  19       21.03       27.18     10.54 o
   3   1  19       56.98       50.34     12.07 o
   4   1  19       50.10       43.47     14.19 o
   5   1  19       16.19       38.38     19.76 o
   6   1  19       71.18       54.16     30.45 o
   7   1  19      213.35      158.78     31.49 o
   8   1  19      102.99       94.25     59.86 o
   9   1  19       72.79       87.37     24.87 o
  10   1  19        0.20       -0.19     24.29 o
  11   1  19       14.94        5.49     25.69 o
  12   1  19        1.53      -16.20     26.25 o
 -12   2  19        0.20       15.18     19.74 o
 -11   2  19       15.89        3.94     15.81 o
 -10   2  19        3.78       18.08     14.92 o
  -9   2  19       41.20       46.33     14.03 o
  -8   2  19        6.03        8.86     13.31 o
  -7   2  19        1.50        1.19     12.95 o
  -6   2  19       38.82       38.28     12.96 o
  -5   2  19        2.17       -0.65     11.57 o
  -4   2  19      195.99      240.76     11.81 o
  -3   2  19       22.00       25.49     10.74 o
  -2   2  19       26.00        6.88     11.42 o
  -1   2  19      151.40      190.82     18.13 o
   0   2  19      112.93      135.77     12.37 o
   1   2  19        5.37       -5.38     16.34 o
   2   2  19       30.16       26.65     10.62 o
   3   2  19        3.58       -4.38     10.50 o
   4   2  19       96.78      106.63     15.81 o
   5   2  19       91.60       97.84     20.41 o
   6   2  19       16.59       11.00     21.06 o
   7   2  19        0.58      -20.97     20.97 o
   8   2  19       99.23      103.58     23.25 o
   9   2  19       85.43       77.46     30.71 o
  10   2  19        4.81      -28.30     28.30 o
  11   2  19        0.42      -15.78     26.78 o
  12   2  19        6.18       23.21     34.57 o
 -12   3  19        0.90      -21.11     21.11 o
 -11   3  19       55.77       90.83     18.61 o
 -10   3  19       51.27       40.67     17.02 o
  -9   3  19       34.42       59.45     20.58 o
  -8   3  19       16.52       58.71     18.67 o
  -7   3  19       34.85       76.14     18.33 o
  -6   3  19      103.79      149.60     30.52 o
  -5   3  19      307.07      361.43     17.28 o
  -4   3  19      331.35      381.86     14.52 o
  -3   3  19      357.33      381.70     14.34 o
  -2   3  19      575.42      557.70     19.93 o
  -1   3  19        5.02        5.00     11.95 o
   0   3  19      341.05      356.33     15.47 o
   1   3  19        2.09      -13.66     13.66 o
   2   3  19       15.32        9.26     12.16 o
   3   3  19       84.15       68.39     16.01 o
   4   3  19      462.41      516.80     27.39 o
   5   3  19      120.70      103.11     21.27 o
   6   3  19       19.05        4.96     20.80 o
   7   3  19      129.63       92.54     23.25 o
   8   3  19        0.12       -9.41     22.93 o
   9   3  19       10.62       14.48     44.10 o
  10   3  19       10.63       -0.29     26.11 o
  11   3  19        4.30       31.92     33.38 o
  12   3  19       18.22       32.22     31.59 o
 -12   4  19       76.41      115.21     28.97 o
 -11   4  19      130.65      186.35     22.42 o
 -10   4  19        9.50      -12.07     20.88 o
  -9   4  19       14.32      -17.30     24.16 o
  -8   4  19      206.22      207.97     21.25 o
  -7   4  19      158.13      166.01     19.59 o
  -6   4  19        2.91      -11.28     16.98 o
  -5   4  19       18.06       12.80     14.49 o
  -4   4  19       54.90       50.90     14.18 o
  -3   4  19      469.41      512.41     18.20 o
  -2   4  19      257.75      292.48     16.11 o
  -1   4  19       24.91       12.95     13.14 o
   0   4  19      176.04      210.68     14.93 o
   1   4  19      585.29      584.18     19.55 o
   2   4  19        3.49      -12.53     12.53 o
   3   4  19        8.58       14.43     15.82 o
   4   4  19        9.50        3.53     15.81 o
   5   4  19        2.36       -1.24     22.02 o
   6   4  19       79.13       22.72     22.90 o
   7   4  19       66.40       98.57     23.99 o
   8   4  19       12.69        5.22     23.67 o
   9   4  19        3.11      -16.85     24.54 o
  10   4  19       37.43       16.18     27.18 o
  11   4  19        4.98       23.55     27.43 o
 -11   5  19       31.89       28.64     42.64 o
 -10   5  19        2.51      -12.68     21.43 o
  -9   5  19        8.67       -6.85     29.83 o
  -8   5  19        9.73        3.56     20.06 o
  -7   5  19       62.24       64.83     20.25 o
  -6   5  19      206.77      215.04     21.11 o
  -5   5  19       93.91      103.79     15.89 o
  -4   5  19      119.65      133.84     21.13 o
  -3   5  19      295.85      327.51     19.93 o
  -2   5  19      233.44      258.43     16.32 o
  -1   5  19        0.06      -15.02     15.02 o
   0   5  19       58.75       70.82     14.32 o
   1   5  19      189.30      204.92     15.80 o
   2   5  19      241.77      253.86     19.15 o
   3   5  19      211.89      193.06     19.03 o
   4   5  19       10.25       -9.29     17.44 o
   5   5  19       47.38       39.09     27.78 o
   6   5  19       37.44       28.04     33.64 o
   7   5  19        6.82       27.58     34.57 o
   8   5  19       70.96       50.16     51.20 o
   9   5  19       24.68       22.30     32.39 o
  10   5  19       46.77       58.51     33.20 o
  11   5  19       18.79       30.73     29.03 o
 -10   6  19       79.32       52.08     24.15 o
  -9   6  19       81.58       77.15     27.16 o
  -8   6  19       45.09       35.07     24.63 o
  -7   6  19       49.61       69.89     21.66 o
  -6   6  19      298.36      337.88     31.96 o
  -5   6  19        1.85       -5.01     19.55 o
  -4   6  19      219.10      226.16     20.31 o
  -3   6  19       56.47       45.69     18.42 o
  -2   6  19       10.63       10.05     15.32 o
  -1   6  19      118.60      199.21     16.41 o
   0   6  19      195.22      186.93     16.44 o
   1   6  19        1.83        8.48     17.76 o
   2   6  19        0.24      -16.34     17.76 o
   3   6  19       45.56       55.00     19.22 o
   4   6  19        1.55      -22.75     22.75 o
   5   6  19      119.53      118.62     24.79 o
   6   6  19       11.00      -24.37     24.37 o
   7   6  19        6.04       -8.32     25.58 o
   8   6  19       52.50       -3.17     26.36 o
   9   6  19        2.49        2.31     28.27 o
  10   6  19       70.31       92.95     30.59 o
 -10   7  19        0.44      -30.04     30.04 o
  -9   7  19        5.34       12.04     23.40 o
  -8   7  19        1.32      -10.54     22.73 o
  -7   7  19       44.16       10.40     27.32 o
  -6   7  19       28.72       65.12     27.19 o
  -5   7  19       23.57       -9.36     25.65 o
  -4   7  19      104.04      142.75     27.08 o
  -3   7  19       30.06       64.25     19.90 o
  -2   7  19        0.11      -17.02     20.54 o
  -1   7  19        5.21        7.61     19.55 o
   0   7  19       28.32       11.09     18.87 o
   1   7  19       63.25       59.40     19.71 o
   2   7  19       33.99       24.11     19.56 o
   3   7  19      109.53       94.90     20.70 o
   4   7  19        1.87       -9.08     24.46 o
   5   7  19       28.43       33.30     25.86 o
   6   7  19        3.84       21.71     27.09 o
   7   7  19       53.15       38.75     27.58 o
   8   7  19       62.64       40.46     39.87 o
   9   7  19        0.40      -11.40     29.31 o
  -8   8  19       44.93       40.52     29.77 o
  -7   8  19       16.17       45.94     44.79 o
  -6   8  19        0.02        9.87     29.09 o
  -5   8  19       20.94       45.37     29.09 o
  -4   8  19       13.80       -0.44     21.76 o
  -3   8  19       16.31        3.80     21.13 o
  -2   8  19      185.33      222.77     33.10 o
  -1   8  19       59.04       70.34     27.13 o
   0   8  19        1.98       28.02     34.82 o
   1   8  19       43.07       54.62     22.31 o
   2   8  19       20.12       25.55     21.04 o
   3   8  19       40.64       75.13     23.91 o
   4   8  19        0.96      -14.62     27.28 o
   5   8  19        2.89       -7.67     38.54 o
   6   8  19       37.44       54.96     30.19 o
   7   8  19        7.52      -26.16     28.91 o
   8   8  19        0.45       11.28     29.29 o
  -7   9  19        2.63      -38.49     63.12 o
  -6   9  19       26.24       19.22     42.94 o
  -5   9  19      151.30      202.04     44.43 o
  -4   9  19       38.39       53.88     24.19 o
  -3   9  19       17.32       38.48     24.80 o
  -2   9  19       13.82       30.77     58.77 o
  -1   9  19       23.74       31.89     28.59 o
   0   9  19       19.01       20.07     36.08 o
   1   9  19        2.56      -23.62     29.37 o
   2   9  19        0.69      -22.78     22.78 o
   3   9  19       24.99       19.28     28.48 o
   4   9  19       21.11       45.65     28.95 o
   5   9  19        0.59       -1.17     32.20 o
   6   9  19        2.07      -31.27     34.31 o
   7   9  19        0.47      -17.00     31.07 o
  -5  10  19        1.45      -34.16     34.16 o
  -4  10  19        6.57      -44.62     49.78 o
  -3  10  19       38.72       23.07     59.72 o
  -2  10  19       40.12       83.84     47.01 o
  -1  10  19       19.22       40.88     42.68 o
   0  10  19        4.16      -34.30     38.94 o
   1  10  19        0.06       19.32     30.13 o
   2  10  19       11.40       63.00     30.87 o
   3  10  19        0.12       53.22     31.92 o
   4  10  19        2.41       29.07     31.14 o
   5  10  19       33.08       23.91     32.88 o
 -12   0  20       37.65       32.54     24.94 o
 -11   0  20       26.09       24.73     24.63 o
 -10   0  20      247.71      262.56     35.23 o
  -9   0  20      234.97      237.79     25.21 o
  -8   0  20       92.61       48.29     23.16 o
  -7   0  20        2.05        1.63     22.36 o
  -6   0  20        0.68        3.61     18.55 o
  -5   0  20      566.87      540.21     44.43 o
  -4   0  20      550.91      579.24     26.63 o
  -3   0  20      609.90      632.81     41.29 o
  -2   0  20      409.71      455.15     37.55 o
  -1   0  20     1236.84     1371.38     30.11 o
   0   0  20      904.19      936.02     25.58 o
   1   0  20       15.17       14.62     17.43 o
   2   0  20      215.45      217.60     27.66 o
   3   0  20       13.58      -13.37     17.24 o
   4   0  20       34.34       51.15     27.78 o
   5   0  20      645.75      628.65     40.08 o
   6   0  20      218.47      294.61     33.98 o
   7   0  20       62.95       -9.13     30.38 o
   8   0  20       16.21       36.77     34.17 o
   9   0  20       15.39       30.99     35.35 o
  10   0  20        1.94        0.71     38.42 o
  11   0  20       28.24       18.64     37.76 o
  12   0  20        7.93      -17.75     39.46 o
 -12   1  20       63.31       42.64     17.97 o
 -11   1  20       17.44       29.59     24.32 o
 -10   1  20       17.55      -12.67     16.70 o
  -9   1  20       17.34       15.02     15.67 o
  -8   1  20      294.95      287.14     17.90 o
  -7   1  20      818.24      828.57     24.64 o
  -6   1  20      509.14      550.38     22.28 o
  -5   1  20      149.68      156.97     22.40 o
  -4   1  20      350.62      370.04     14.31 o
  -3   1  20       56.40       63.88     11.76 o
  -2   1  20       31.75       15.32     11.14 o
  -1   1  20      303.71      273.20     14.67 o
   0   1  20     1295.71     1229.47     24.89 o
   1   1  20      811.36      849.61     25.99 o
   2   1  20       63.37       75.42     13.22 o
   3   1  20       93.50       97.69     13.29 o
   4   1  20       36.96       11.41     19.67 o
   5   1  20       21.88       -0.48     20.62 o
   6   1  20       19.44       20.03     21.64 o
   7   1  20       69.83       60.58     24.14 o
   8   1  20      185.04      181.82     25.44 o
   9   1  20        3.37       -7.51     24.73 o
  10   1  20       10.67       25.64     26.26 o
  11   1  20        1.54      -26.71     26.71 o
  12   1  20        9.00        1.76     28.44 o
 -12   2  20       26.90       25.51     21.75 o
 -11   2  20      175.81      203.00     19.39 o
 -10   2  20      184.03      169.34     21.72 o
  -9   2  20       25.75       13.94     14.63 o
  -8   2  20       35.72       35.40     16.23 o
  -7   2  20       17.70       20.82     15.39 o
  -6   2  20       10.62       -5.08     14.65 o
  -5   2  20      628.93      592.86     19.92 o
  -4   2  20      376.86      397.25     16.42 o
  -3   2  20      333.49      328.74     27.02 o
  -2   2  20     1736.01     1678.78     28.81 o
  -1   2  20      691.92      666.29     22.42 o
   0   2  20        5.40        8.14     12.55 o
   1   2  20      167.80      159.69     14.32 o
   2   2  20       12.20        2.00     11.33 o
   3   2  20      633.33      629.68     23.50 o
   4   2  20      173.23      172.13     22.08 o
   5   2  20       73.08       45.59     21.77 o
   6   2  20       57.12       42.02     22.57 o
   7   2  20      135.17      131.67     23.61 o
   8   2  20       13.03       -3.68     23.42 o
   9   2  20       11.56       20.64     28.08 o
  10   2  20        8.44      -13.24     25.72 o
  11   2  20        0.40      -26.20     26.20 o
  12   2  20       83.11       85.82     29.45 o
 -12   3  20        0.77      -24.81     26.83 o
 -11   3  20        0.55        7.97     27.02 o
 -10   3  20        9.46       -7.81     20.77 o
  -9   3  20      118.36      133.83     20.79 o
  -8   3  20      514.20      518.26     24.88 o
  -7   3  20      413.40      439.23     22.40 o
  -6   3  20      402.04      395.70     22.02 o
  -5   3  20      131.09      158.21     15.54 o
  -4   3  20      164.83      170.46     17.63 o
  -3   3  20      150.93      111.94     14.23 o
  -2   3  20      151.37      126.62     14.24 o
  -1   3  20      136.41      115.15     14.25 o
   0   3  20      452.14      441.72     17.10 o
   1   3  20     1551.56     1539.62     31.57 o
   2   3  20       94.67       71.56     13.89 o
   3   3  20      156.62      163.92     17.94 o
   4   3  20       69.31       46.08     21.03 o
   5   3  20       35.42       42.26     22.38 o
   6   3  20      217.75      190.01     34.45 o
   7   3  20        5.95      -22.41     22.41 o
   8   3  20       31.55       20.49     28.84 o
   9   3  20        0.87       -9.94     25.57 o
  10   3  20       67.03       39.26     27.27 o
  11   3  20        2.57      -42.33     42.33 o
 -11   4  20       21.78       18.45     31.97 o
 -10   4  20       42.38       23.52     21.62 o
  -9   4  20       95.51      109.48     21.37 o
  -8   4  20       11.40       -2.47     20.25 o
  -7   4  20        0.45      -18.74     18.74 o
  -6   4  20        5.59      -13.02     17.86 o
  -5   4  20       85.42       82.42     20.05 o
  -4   4  20      186.63      179.02     23.88 o
  -3   4  20      158.73      152.70     15.28 o
  -2   4  20      240.10      241.32     16.16 o
  -1   4  20      296.72      272.15     23.95 o
   0   4  20        8.30       10.00     13.78 o
   1   4  20        0.68      -13.60     13.60 o
   2   4  20      380.46      339.70     20.30 o
   3   4  20       98.20      137.22     18.08 o
   4   4  20       37.67        8.35     22.89 o
   5   4  20       68.76       87.63     23.60 o
   6   4  20      118.46      138.07     24.41 o
   7   4  20        9.06        6.59     23.52 o
   8   4  20        0.37      -12.41     38.28 o
   9   4  20        4.62       -1.01     27.69 o
  10   4  20       57.84       84.17     29.29 o
  11   4  20       51.29       43.79     41.41 o
 -11   5  20        1.42      -25.60     28.72 o
 -10   5  20      104.41       80.59     23.39 o
  -9   5  20       57.92        4.94     22.36 o
  -8   5  20        7.75      -21.06     21.06 o
  -7   5  20      220.58      235.68     22.95 o
  -6   5  20      116.95      122.11     25.71 o
  -5   5  20        6.39      -11.92     18.39 o
  -4   5  20        0.07        0.64     18.04 o
  -3   5  20       22.60       -3.11     17.82 o
  -2   5  20       63.89       50.61     15.57 o
  -1   5  20      261.79      236.28     16.67 o
   0   5  20      143.45      123.36     16.66 o
   1   5  20       23.55        0.44     14.45 o
   2   5  20       61.84       55.83     18.37 o
   3   5  20       49.49       44.77     18.57 o
   4   5  20      110.00       97.53     24.16 o
   5   5  20      100.25       84.08     24.32 o
   6   5  20        7.03       18.94     24.01 o
   7   5  20        6.98       -8.58     27.45 o
   8   5  20       13.01      -22.77     27.97 o
   9   5  20        5.61      -12.70     27.97 o
  10   5  20       14.96       11.86     30.62 o
 -10   6  20       12.96      -23.65     29.87 o
  -9   6  20       22.61       13.79     23.02 o
  -8   6  20        5.48        5.00     22.79 o
  -7   6  20        0.15       -7.71     41.67 o
  -6   6  20        3.23       -5.47     27.01 o
  -5   6  20       43.78       34.09     25.79 o
  -4   6  20       60.85       29.37     20.49 o
  -3   6  20       11.93       -1.91     18.78 o
  -2   6  20        3.04      -18.64     18.64 o
  -1   6  20       28.42       30.53     16.30 o
   0   6  20       11.92        1.59     15.89 o
   1   6  20       18.83       31.40     19.17 o
   2   6  20       98.14       67.14     19.66 o
   3   6  20      175.68      194.62     21.11 o
   4   6  20      137.93      124.08     26.94 o
   5   6  20        7.29       31.58     39.94 o
   6   6  20        4.84       51.03     33.46 o
   7   6  20        0.24       67.07     27.73 o
   8   6  20        9.57        9.86     28.12 o
   9   6  20        4.33      -20.12     30.19 o
  10   6  20       21.97       12.67     31.12 o
  -9   7  20       32.45       13.48     31.67 o
  -8   7  20       57.07       83.88     32.15 o
  -7   7  20        2.53       24.61     29.68 o
  -6   7  20        8.61      -12.33     28.59 o
  -5   7  20        0.07       -0.16     38.54 o
  -4   7  20        2.18      -20.50     20.50 o
  -3   7  20       99.11      136.38     22.65 o
  -2   7  20       94.86       93.93     20.83 o
  -1   7  20       32.35       34.70     20.44 o
   0   7  20       12.01        4.73     20.18 o
   1   7  20       83.94       86.13     21.14 o
   2   7  20       76.85       86.48     21.74 o
   3   7  20       78.09       41.90     21.30 o
   4   7  20        0.87      -25.84     25.84 o
   5   7  20        5.86        4.26     27.85 o
   6   7  20       90.96       64.68     28.74 o
   7   7  20        0.55      -18.51     28.16 o
   8   7  20        1.53       24.68     29.12 o
   9   7  20        0.31        3.77     39.09 o
  -8   8  20        1.15      -32.00     32.00 o
  -7   8  20       15.09       37.30     32.54 o
  -6   8  20       39.46       21.44     31.19 o
  -5   8  20       45.79       55.51     46.28 o
  -4   8  20        0.39       -6.60     26.43 o
  -3   8  20       10.72       25.10     22.65 o
  -2   8  20       81.20       96.99     22.42 o
  -1   8  20       20.17        1.70     28.68 o
   0   8  20        7.45       -1.41     27.41 o
   1   8  20        1.10        5.03     21.69 o
   2   8  20       20.98       44.47     23.14 o
   3   8  20       91.68       53.92     29.11 o
   4   8  20       23.37       23.97     29.38 o
   5   8  20        0.83      -27.25     27.25 o
   6   8  20       10.84      -15.00     29.51 o
   7   8  20        5.74       25.19     30.66 o
   8   8  20        5.45       14.69     30.90 o
  -6   9  20        1.00      -34.03     41.50 o
  -5   9  20       19.09       16.87     31.65 o
  -4   9  20       70.19       84.07     44.76 o
  -3   9  20       14.57       45.91     42.78 o
  -2   9  20        0.88       -7.52     30.10 o
  -1   9  20       12.70       50.79     30.18 o
   0   9  20       14.86      -13.97     29.17 o
   1   9  20        6.90       38.05     31.92 o
   2   9  20        3.12       21.58     24.06 o
   3   9  20       11.90        8.78     30.60 o
   4   9  20       74.30       62.98     31.58 o
   5   9  20       12.60        6.66     31.28 o
   6   9  20        1.39       -7.59     31.17 o
  -3  10  20        6.61        9.02     32.64 o
  -2  10  20        9.62      -31.07     59.62 o
  -1  10  20        0.73       13.42     31.69 o
   0  10  20        6.55        8.69     31.92 o
   1  10  20       25.08       35.70     33.30 o
   2  10  20       31.83       21.27     34.47 o
   3  10  20        0.62       18.55     32.94 o
 -12   1  21       16.80        1.07     31.77 o
 -11   1  21       37.64       23.19     17.60 o
 -10   1  21        0.32        4.48     15.82 o
  -9   1  21       12.06       -3.36     19.40 o
  -8   1  21        4.93        4.56     18.22 o
  -7   1  21       13.44       13.32     18.02 o
  -6   1  21       91.94      116.83     21.43 o
  -5   1  21        1.22      -12.29     17.25 o
  -4   1  21        2.03      -11.72     11.90 o
  -3   1  21       30.49       11.53     12.07 o
  -2   1  21       45.11       48.97     12.16 o
  -1   1  21      111.15      121.71     13.97 o
   0   1  21        5.00       20.57     11.98 o
   1   1  21        3.20       30.23     13.84 o
   2   1  21        0.40        2.61     13.25 o
   3   1  21      106.27       94.58     17.58 o
   4   1  21        4.07       25.45     21.07 o
   5   1  21      211.68      218.94     23.94 o
   6   1  21       15.15       22.42     27.94 o
   7   1  21      127.72      115.96     27.37 o
   8   1  21       46.43       40.21     24.84 o
   9   1  21       61.75       25.44     25.87 o
  10   1  21       17.05       12.72     29.13 o
  11   1  21        1.96      -27.39     27.79 o
 -11   2  21        1.10       -1.45     20.94 o
 -10   2  21        0.55      -11.36     17.22 o
  -9   2  21       59.70       88.46     26.14 o
  -8   2  21      104.79      100.43     17.14 o
  -7   2  21        5.28      -10.20     15.60 o
  -6   2  21        8.46       19.07     15.04 o
  -5   2  21        2.02       34.93     22.19 o
  -4   2  21       41.22       57.99     16.88 o
  -3   2  21       21.13       23.86     14.43 o
  -2   2  21      103.94       96.09     14.71 o
  -1   2  21       74.81       71.22     14.11 o
   0   2  21      163.83      155.65     14.89 o
   1   2  21      186.36      204.26     15.55 o
   2   2  21        1.11       -8.20     12.01 o
   3   2  21        9.55       10.07     16.18 o
   4   2  21       64.70       62.04     21.95 o
   5   2  21       41.58       54.56     44.98 o
   6   2  21      148.23      134.70     24.47 o
   7   2  21        1.39      -23.37     23.37 o
   8   2  21        4.00      -25.73     25.73 o
   9   2  21        7.34      -30.40     30.40 o
  10   2  21        0.89      -26.95     26.95 o
  11   2  21        1.59      -28.89     28.89 o
 -11   3  21        0.87       25.12     27.07 o
 -10   3  21       12.00      -14.94     21.19 o
  -9   3  21        0.24      -12.05     21.16 o
  -8   3  21       13.58       35.06     19.89 o
  -7   3  21       83.89       84.23     19.60 o
  -6   3  21       31.40       41.32     29.22 o
  -5   3  21       57.88       69.61     23.38 o
  -4   3  21      109.81      134.49     19.55 o
  -3   3  21       19.17        7.09     14.05 o
  -2   3  21      105.75      129.66     15.48 o
  -1   3  21        9.09       21.79     14.37 o
   0   3  21      124.01      141.92     15.43 o
   1   3  21      537.98      555.18     23.93 o
   2   3  21       97.72       95.11     17.96 o
   3   3  21       50.34       56.52     17.55 o
   4   3  21       18.02       18.09     22.28 o
   5   3  21        0.45      -23.20     23.20 o
   6   3  21        1.48       26.81     24.45 o
   7   3  21       10.73       -5.94     25.06 o
   8   3  21        0.32      -16.74     50.51 o
   9   3  21        6.60       25.21     28.11 o
  10   3  21       37.83       36.03     29.82 o
  11   3  21        3.74       -0.88     29.61 o
 -11   4  21        9.90      -13.43     27.50 o
 -10   4  21       16.34      -20.62     21.30 o
  -9   4  21        3.72      -27.87     27.87 o
  -8   4  21       10.27       16.90     21.31 o
  -7   4  21        5.07       16.55     20.29 o
  -6   4  21       37.61       34.39     24.38 o
  -5   4  21      139.08      140.53     24.81 o
  -4   4  21        8.30       31.25     18.74 o
  -3   4  21        5.23        4.52     18.16 o
  -2   4  21      365.13      402.72     18.43 o
  -1   4  21      540.82      563.32     25.22 o
   0   4  21       20.94       14.75     14.74 o
   1   4  21       11.78      -14.32     14.32 o
   2   4  21       18.88       19.26     17.91 o
   3   4  21       34.20      -10.43     24.98 o
   4   4  21      102.32       60.61     23.62 o
   5   4  21        5.30       -5.98     23.85 o
   6   4  21      134.96      136.23     25.73 o
   7   4  21      195.53      218.86     29.09 o
   8   4  21       50.40       34.59     37.05 o
   9   4  21        1.35      -26.85     26.85 o
  10   4  21        1.11      -27.68     28.46 o
 -10   5  21        0.07      -22.72     22.72 o
  -9   5  21       14.04      -11.01     26.91 o
  -8   5  21       37.65       38.50     28.05 o
  -7   5  21       38.03       57.00     49.66 o
  -6   5  21      228.92      251.41     30.39 o
  -5   5  21      170.13      208.77     34.69 o
  -4   5  21       67.83      107.78     22.59 o
  -3   5  21        2.23       -7.30     26.78 o
  -2   5  21       79.26       53.07     15.84 o
  -1   5  21      149.82      153.97     19.88 o
   0   5  21       92.90      100.36     16.11 o
   1   5  21      105.98      104.81     19.92 o
   2   5  21      190.80      198.62     20.92 o
   3   5  21      407.17      416.57     23.55 o
   4   5  21      107.38       78.09     24.73 o
   5   5  21       31.38       13.40     26.60 o
   6   5  21       17.03       40.87     29.43 o
   7   5  21        2.32       10.09     44.53 o
   8   5  21        0.78      -25.02     27.64 o
   9   5  21        0.55      -10.70     29.35 o
  10   5  21        1.02      -29.42     29.42 o
  -9   6  21       23.58       40.85     30.16 o
  -8   6  21       46.78       34.87     29.53 o
  -7   6  21       52.32       66.34     30.85 o
  -6   6  21        6.31        4.52     27.42 o
  -5   6  21       28.85       -1.07     26.35 o
  -4   6  21       60.16       90.37     21.11 o
  -3   6  21       95.28      141.42     24.22 o
  -2   6  21       37.50       27.00     29.18 o
  -1   6  21       42.41       34.46     17.12 o
   0   6  21       67.83       51.58     20.38 o
   1   6  21        5.74      -19.51     19.51 o
   2   6  21       13.94       24.80     20.38 o
   3   6  21       80.52       50.03     21.50 o
   4   6  21        5.03      -25.64     25.64 o
   5   6  21      204.23      181.80     29.49 o
   6   6  21      112.58       75.54     29.47 o
   7   6  21        0.88      -37.79     37.79 o
   8   6  21        1.84       17.05     52.53 o
   9   6  21       67.60       56.67     32.41 o
  -8   7  21       19.04        6.97     52.19 o
  -7   7  21       40.27       20.06     48.29 o
  -6   7  21      136.51      180.02     31.87 o
  -5   7  21        1.69       -5.02     44.32 o
  -4   7  21       23.46       54.61     30.71 o
  -3   7  21       98.09      128.13     23.65 o
  -2   7  21        7.61       19.43     21.16 o
  -1   7  21      106.45       94.38     27.81 o
   0   7  21       59.01       56.02     21.83 o
   1   7  21       63.04       64.22     22.28 o
   2   7  21       27.81       44.31     21.77 o
   3   7  21       88.97      161.73     28.91 o
   4   7  21       18.46      -27.37     27.37 o
   5   7  21        0.11       11.51     27.84 o
   6   7  21        1.85       38.98     54.61 o
   7   7  21        0.41       16.84     50.04 o
   8   7  21       14.96       19.94     31.78 o
  -7   8  21        3.61       -2.52     55.18 o
  -6   8  21        0.45       26.00     33.15 o
  -5   8  21       75.04       58.98     84.68 o
  -4   8  21       64.63       87.74     25.46 o
  -3   8  21        3.04       -0.29     23.42 o
  -2   8  21        6.96       -1.53     29.37 o
  -1   8  21       41.05       34.62     29.05 o
   0   8  21        0.18       -0.38     28.63 o
   1   8  21        0.08      -25.77     25.77 o
   2   8  21        5.85      -29.00     29.00 o
   3   8  21       10.12        5.02     29.67 o
   4   8  21       95.16      139.71     32.11 o
   5   8  21       44.17       69.19     61.73 o
   6   8  21        0.98       20.15     85.70 o
   7   8  21        8.78        0.46     31.31 o
  -5   9  21        3.72       24.36     33.38 o
  -4   9  21        6.04      -33.32     33.32 o
  -3   9  21        1.54       15.28     31.82 o
  -2   9  21       21.35       16.44     32.27 o
  -1   9  21       11.41        9.80     32.25 o
   0   9  21       47.68       46.08     31.05 o
   1   9  21      121.89      163.30     33.39 o
   2   9  21       25.39       17.40     25.95 o
   3   9  21        0.26        6.50     30.91 o
   4   9  21        0.72       -1.00     31.89 o
   5   9  21        5.24      -36.58     74.13 o
  -2  10  21        4.05       46.99     44.91 o
  -1  10  21        0.53       20.93     43.08 o
   0  10  21        4.43       37.54     65.96 o
   1  10  21        3.61       17.15     34.23 o
 -11   0  22      128.23       80.78     36.77 o
 -10   0  22       38.06       17.84     35.16 o
  -9   0  22      165.96      198.51     36.11 o
  -8   0  22      204.50      244.36     38.61 o
  -7   0  22        2.27      -30.19     30.19 o
  -6   0  22       70.21       80.73     31.61 o
  -5   0  22      197.79      188.57     32.84 o
  -4   0  22      313.80      340.95     24.57 o
  -3   0  22      641.28      651.11     25.57 o
  -2   0  22      187.66      166.24     18.17 o
  -1   0  22        9.56        4.27     16.05 o
   0   0  22        1.95      -19.07     19.07 o
   1   0  22       18.48       31.31     45.45 o
   2   0  22      361.49      345.41     24.27 o
   3   0  22      373.35      391.72     37.43 o
   4   0  22        4.93       10.08     31.52 o
   5   0  22       51.16       47.04     32.56 o
   6   0  22      182.00      138.17     35.49 o
   7   0  22       19.43      -22.81     36.20 o
   8   0  22       84.26       69.28     37.10 o
   9   0  22       41.01        7.48     39.42 o
  10   0  22       42.11       99.47     43.96 o
  11   0  22        8.93      -14.20     43.82 o
 -11   1  22        5.74        1.59     18.54 o
 -10   1  22       19.77       25.92     18.33 o
  -9   1  22      102.73      142.75     22.51 o
  -8   1  22      197.42      169.18     21.19 o
  -7   1  22       72.65      101.38     20.03 o
  -6   1  22      269.78      258.99     21.10 o
  -5   1  22       77.58       81.59     18.41 o
  -4   1  22        7.13       -2.87     14.82 o
  -3   1  22       77.94       65.74     13.30 o
  -2   1  22      564.94      574.55     19.61 o
  -1   1  22      591.63      623.03     27.44 o
   0   1  22      214.86      248.02     16.63 o
   1   1  22      224.72      248.79     14.62 o
   2   1  22      261.88      269.57     17.36 o
   3   1  22      109.89      104.14     22.60 o
   4   1  22        4.01       -4.93     21.99 o
   5   1  22      115.95      140.87     24.54 o
   6   1  22       71.83       87.07     25.41 o
   7   1  22       10.49       20.00     25.57 o
   8   1  22       55.66       40.24     25.82 o
   9   1  22       30.37       23.40     31.23 o
  10   1  22       31.58       44.56     29.30 o
  11   1  22        4.64      -31.22     31.22 o
 -11   2  22       61.18       59.78     27.86 o
 -10   2  22       83.16       52.72     27.80 o
  -9   2  22       42.52       32.55     21.45 o
  -8   2  22        4.63        2.42     26.76 o
  -7   2  22        9.46       -7.95     31.94 o
  -6   2  22      159.75      147.02     29.48 o
  -5   2  22      216.89      245.42     32.27 o
  -4   2  22      706.02      734.52     27.20 o
  -3   2  22       96.73      113.47     15.94 o
  -2   2  22      106.81      125.15     15.49 o
  -1   2  22      101.90      115.94     16.06 o
   0   2  22       70.80       48.78     15.02 o
   1   2  22      649.61      621.61     18.68 o
   2   2  22       37.36       33.81     13.26 o
   3   2  22      365.74      377.58     21.61 o
   4   2  22      344.11      334.14     64.07 o
   5   2  22      268.41      223.35     25.93 o
   6   2  22        1.94      -20.78     23.89 o
   7   2  22        6.97       -0.61     25.26 o
   8   2  22        6.73      -26.44     26.44 o
   9   2  22        5.28       42.68     31.66 o
  10   2  22      115.11      141.09     30.55 o
  11   2  22        5.12      -37.08     37.08 o
 -11   3  22       13.01        7.13     26.99 o
 -10   3  22        4.64      -18.22     21.26 o
  -9   3  22       14.29       31.06     21.46 o
  -8   3  22      121.49      160.93     27.90 o
  -7   3  22       57.98       80.50     26.38 o
  -6   3  22       46.54       44.19     24.03 o
  -5   3  22        9.63       26.81     23.76 o
  -4   3  22       66.63       82.74     19.47 o
  -3   3  22       49.28       22.63     15.73 o
  -2   3  22      527.67      553.19     19.88 o
  -1   3  22      503.83      476.78     21.09 o
   0   3  22       58.63       39.41     17.17 o
   1   3  22      159.76      164.83     16.04 o
   2   3  22        8.33       15.25     18.16 o
   3   3  22        3.18       15.89     18.11 o
   4   3  22        0.53       -1.00     23.68 o
   5   3  22        1.46      -18.92     24.64 o
   6   3  22       64.43       62.53     25.24 o
   7   3  22      227.27      271.52     30.56 o
   8   3  22      112.99      130.09     28.49 o
   9   3  22        0.19       -5.61     31.42 o
  10   3  22        6.37      -24.17     29.49 o
 -10   4  22       15.35      -13.91     23.12 o
  -9   4  22        1.20       24.34     29.04 o
  -8   4  22        2.24       16.94     26.63 o
  -7   4  22       40.21       -2.86     26.13 o
  -6   4  22      311.49      334.18     30.03 o
  -5   4  22      163.94      109.94     34.61 o
  -4   4  22      130.71      101.76     22.87 o
  -3   4  22      154.95      172.10     19.85 o
  -2   4  22       96.78       79.92     17.01 o
  -1   4  22       46.32       61.49     16.40 o
   0   4  22      100.74       97.92     16.36 o
   1   4  22      108.41       88.85     20.05 o
   2   4  22      320.13      337.11     28.48 o
   3   4  22      266.16      251.84     21.84 o
   4   4  22       45.19       39.21     25.26 o
   5   4  22       36.13       17.23     49.97 o
   6   4  22       74.36       72.21     26.93 o
   7   4  22        4.75       15.41     27.33 o
   8   4  22       22.87        7.03     28.28 o
   9   4  22        0.77       22.30     28.66 o
  10   4  22        0.39       11.82     30.16 o
  -9   5  22       21.22       -6.50     28.72 o
  -8   5  22       29.21       38.89     43.77 o
  -7   5  22        5.66      -15.65     28.29 o
  -6   5  22       54.60       98.10     64.50 o
  -5   5  22       67.39       50.98     26.19 o
  -4   5  22       28.63       14.22     20.61 o
  -3   5  22       35.91       53.76     29.06 o
  -2   5  22       30.30       60.38     19.75 o
  -1   5  22       40.10       28.84     16.50 o
   0   5  22      219.38      244.42     20.90 o
   1   5  22        3.12      -19.75     19.75 o
   2   5  22       75.69       55.54     20.94 o
   3   5  22       18.10        5.69     25.53 o
   4   5  22        2.04        8.63     25.74 o
   5   5  22       89.34       64.03     41.83 o
   6   5  22        7.18      -16.23     26.29 o
   7   5  22        4.84       14.11     42.47 o
   8   5  22       71.16       43.91     30.84 o
   9   5  22       34.34       14.05     30.02 o
  -9   6  22        3.11      -47.93     72.07 o
  -8   6  22        9.46       12.45     31.47 o
  -7   6  22        3.37      -36.04     43.18 o
  -6   6  22       39.89      -23.85     31.94 o
  -5   6  22       19.92        6.63     36.53 o
  -4   6  22       80.40       66.29     22.18 o
  -3   6  22      137.03      134.22     31.15 o
  -2   6  22       17.25        8.53     21.25 o
  -1   6  22      223.09      233.99     19.64 o
   0   6  22      107.90       88.50     22.01 o
   1   6  22       61.34       90.12     22.26 o
   2   6  22       32.20       16.82     21.52 o
   3   6  22       12.02       -9.25     27.32 o
   4   6  22        1.19       22.19     82.98 o
   5   6  22       17.56       32.77     28.67 o
   6   6  22        0.91       -9.43     36.29 o
   7   6  22       53.29       43.39     30.55 o
   8   6  22       28.49        8.31     30.24 o
  -8   7  22       18.12       22.34     47.75 o
  -7   7  22        5.24      -30.86     66.15 o
  -6   7  22        2.88      -39.65     39.65 o
  -5   7  22       25.76      -22.67     37.36 o
  -4   7  22        7.86      -18.46     37.72 o
  -3   7  22       13.91      -12.73     22.96 o
  -2   7  22        9.02       10.61     22.27 o
  -1   7  22       19.22       -1.94     28.78 o
   0   7  22        2.12      -22.98     22.98 o
   1   7  22       21.70       -4.98     33.58 o
   2   7  22       12.50       -3.70     23.21 o
   3   7  22        8.84       -3.15     28.14 o
   4   7  22       28.36       47.75     29.24 o
   5   7  22        1.57        8.56     31.08 o
   6   7  22        6.39      -29.50     29.50 o
   7   7  22       25.61       16.51     44.79 o
  -6   8  22        6.57      -19.31     48.46 o
  -5   8  22       27.57      -23.11     31.41 o
  -4   8  22       22.15      -15.98     64.07 o
  -3   8  22        0.31        2.58     37.10 o
  -2   8  22        1.33      -10.97     29.97 o
  -1   8  22       29.59       20.69     31.78 o
   0   8  22      107.65       43.83     31.58 o
   1   8  22       63.86       36.41     24.59 o
   2   8  22        1.99      -24.52     24.52 o
   3   8  22        0.98      -18.66     30.66 o
   4   8  22        0.58       29.01     37.08 o
   5   8  22        0.45       25.87     31.17 o
   6   8  22       35.86       25.35     32.95 o
  -4   9  22       11.63      -49.35     49.35 o
  -3   9  22       31.89       71.81     47.56 o
  -2   9  22        0.28       34.20     34.20 o
  -1   9  22        0.27       45.53     32.68 o
   0   9  22       24.28       29.11     71.76 o
   1   9  22        0.04       13.97     32.99 o
   2   9  22       10.42       55.89     50.80 o
   3   9  22        2.53       -1.91     32.21 o
   4   9  22        0.67       12.86     33.06 o
 -10   1  23        5.52       10.52     22.35 o
  -9   1  23       44.22       81.57     22.22 o
  -8   1  23       69.96       86.60     34.65 o
  -7   1  23        0.24        8.34     19.86 o
  -6   1  23       29.62       46.67     20.47 o
  -5   1  23      121.10      137.06     20.45 o
  -4   1  23        0.14      -16.93     17.00 o
  -3   1  23       17.73        3.53     13.57 o
  -2   1  23       11.58        6.82     14.87 o
  -1   1  23        1.36       19.00     16.01 o
   0   1  23       29.40       27.32     13.33 o
   1   1  23       12.14       10.91     14.76 o
   2   1  23        3.19      -14.70     14.70 o
   3   1  23       79.63       82.78     23.59 o
   4   1  23      122.58      118.28     25.83 o
   5   1  23        2.19      -18.75     26.18 o
   6   1  23       29.32       12.08     25.47 o
   7   1  23       19.30      -20.84     30.02 o
   8   1  23       50.57       17.22     27.54 o
   9   1  23        9.50       -3.66     28.31 o
  10   1  23        0.59      -15.11     34.19 o
 -10   2  23       20.85       52.39     29.01 o
  -9   2  23        2.75       -1.10     26.82 o
  -8   2  23       62.30      113.16     27.87 o
  -7   2  23       19.49        0.65     24.93 o
  -6   2  23        1.97       -1.78     25.19 o
  -5   2  23       49.36        1.33     32.34 o
  -4   2  23       14.31       25.29     18.22 o
  -3   2  23      113.28      147.56     16.37 o
  -2   2  23      152.65      175.99     16.73 o
  -1   2  23        2.19       -6.96     15.34 o
   0   2  23        0.24       -7.39     17.44 o
   1   2  23        0.07      -13.16     13.16 o
   2   2  23        0.34       11.69     18.39 o
   3   2  23      120.85      116.58     25.14 o
   4   2  23        8.70      -10.76     23.80 o
   5   2  23        0.52        5.33     24.55 o
   6   2  23       47.67       12.17     50.51 o
   7   2  23        0.43       43.25     27.65 o
   8   2  23        8.46      -13.30     27.15 o
   9   2  23        0.07       12.82     34.69 o
  10   2  23        4.66      -10.45     71.07 o
 -10   3  23        3.41        0.08     28.69 o
  -9   3  23       38.49       59.24     28.44 o
  -8   3  23       35.17       40.99     27.59 o
  -7   3  23       50.54       60.51     26.54 o
  -6   3  23       47.73       87.86     26.93 o
  -5   3  23       31.90       48.54     25.04 o
  -4   3  23        0.53       -6.82     19.57 o
  -3   3  23        5.23      -18.35     18.35 o
  -2   3  23       19.10        8.00     16.09 o
  -1   3  23       58.27       74.91     19.77 o
   0   3  23        3.13        3.85     15.64 o
   1   3  23       46.93       32.22     16.32 o
   2   3  23       73.08       80.48     19.94 o
   3   3  23       28.03      -17.81     33.48 o
   4   3  23        3.67      -28.06     28.06 o
   5   3  23        9.87       -2.21     34.45 o
   6   3  23        9.67       -8.37     33.57 o
   7   3  23       12.62       -9.25     26.72 o
   8   3  23       50.51        8.39     29.32 o
   9   3  23        0.45       22.05     30.10 o
  10   3  23        0.15      -11.90     31.75 o
  -9   4  23       23.71       40.27     29.45 o
  -8   4  23       14.25      -28.07     28.07 o
  -7   4  23       13.62      -26.84     37.93 o
  -6   4  23        4.76       -1.42     26.74 o
  -5   4  23       23.74      -25.38     25.38 o
  -4   4  23      122.28      165.47     22.06 o
  -3   4  23       86.83      126.92     20.68 o
  -2   4  23       13.07       20.58     16.46 o
  -1   4  23       32.47       12.71     33.31 o
   0   4  23       34.69       30.49     17.43 o
   1   4  23       28.82       21.28     19.68 o
   2   4  23       96.35      114.28     28.42 o
   3   4  23       36.35        2.89     46.11 o
   4   4  23      209.81      186.49     28.28 o
   5   4  23      137.57      124.43     28.92 o
   6   4  23        2.35      -27.13     27.13 o
   7   4  23        9.67      -28.65     28.65 o
   8   4  23       11.63        6.48     29.19 o
   9   4  23        1.52      -29.54     29.54 o
  -9   5  23       38.55       38.17     38.00 o
  -8   5  23       60.64       40.02     29.75 o
  -7   5  23        1.90      -42.04     42.04 o
  -6   5  23       12.89      -28.38     28.38 o
  -5   5  23       45.18       56.85     48.12 o
  -4   5  23       12.62       23.60     21.54 o
  -3   5  23        0.34      -19.54     20.77 o
  -2   5  23       19.72       28.84     33.86 o
  -1   5  23       31.50       26.68     17.69 o
   0   5  23       39.70       19.70     21.24 o
   1   5  23       36.40       48.49     21.25 o
   2   5  23        2.35       12.61     21.20 o
   3   5  23       24.64       12.50     26.83 o
   4   5  23        4.34      -24.27     28.92 o
   5   5  23       11.20       -4.28     43.16 o
   6   5  23        3.17      -27.57     27.57 o
   7   5  23        9.61      -28.91     30.85 o
   8   5  23       54.02       25.32     43.96 o
  -8   6  23       48.84       58.96     32.45 o
  -7   6  23        4.20      -16.44     57.99 o
  -6   6  23       85.08       82.94     30.41 o
  -5   6  23        9.49        5.21     28.90 o
  -4   6  23       40.13       35.81     35.77 o
  -3   6  23      138.59      187.18     24.24 o
  -2   6  23      164.20      210.96     33.46 o
  -1   6  23       40.06       49.27     29.03 o
   0   6  23        1.64       22.85     22.84 o
   1   6  23        0.40      -21.95     21.95 o
   2   6  23        1.02      -22.54     22.54 o
   3   6  23      227.66      242.75     32.14 o
   4   6  23       18.44       13.77     40.34 o
   5   6  23        4.50      -21.85     29.83 o
   6   6  23       62.04       46.44     31.25 o
   7   6  23       17.62       22.65     31.33 o
   8   6  23       52.08       35.38     34.78 o
  -7   7  23        8.65       22.74     36.89 o
  -6   7  23       60.28       58.76     32.21 o
  -5   7  23       22.39        0.11     47.89 o
  -4   7  23        0.33       -0.52     48.88 o
  -3   7  23        0.86        0.91     45.98 o
  -2   7  23        0.97        9.29     30.68 o
  -1   7  23        1.78      -12.59     29.25 o
   0   7  23       16.47       -9.72     29.69 o
   1   7  23       30.83       25.11     24.46 o
   2   7  23        0.71       -6.85     24.87 o
   3   7  23        2.74       12.64     31.69 o
   4   7  23        0.12      -11.31     39.37 o
   5   7  23       25.40       51.07     32.28 o
   6   7  23        5.32      -16.30     31.54 o
  -5   8  23        2.44      -37.47     53.42 o
  -4   8  23       48.51       71.83     33.06 o
  -3   8  23       12.02       39.12     32.08 o
  -2   8  23       10.85      -15.94     61.66 o
  -1   8  23       52.37       24.65     44.46 o
   0   8  23        0.01       25.47     43.27 o
   1   8  23       33.87      -15.91     32.08 o
   2   8  23       32.70       23.35     76.80 o
   3   8  23        6.45       33.71     31.54 o
   4   8  23        1.24       -4.78     32.06 o
   5   8  23       10.12       49.52     34.88 o
  -2   9  23       51.83      114.89     47.08 o
  -1   9  23        8.25       43.54     33.81 o
   0   9  23        7.21       17.90     33.73 o
   1   9  23        4.31       12.47     33.54 o
 -10   0  24       77.30       75.48     42.07 o
  -9   0  24        4.03        0.09     40.08 o
  -8   0  24       29.65       80.25     38.47 o
  -7   0  24       89.17       92.98     37.00 o
  -6   0  24      283.23      320.74     40.84 o
  -5   0  24      190.27      194.60     26.70 o
  -4   0  24      130.20      160.85     36.96 o
  -3   0  24      283.24      328.64     21.70 o
  -2   0  24      184.42      205.23     20.57 o
  -1   0  24       51.85       46.96     23.09 o
   0   0  24       90.44       67.99     27.02 o
   1   0  24       88.19       96.69     23.25 o
   2   0  24       82.50      119.58     35.40 o
   3   0  24      218.56      222.26     37.19 o
   4   0  24      225.00      187.86     37.95 o
   5   0  24        2.21      -37.76     37.76 o
   6   0  24        0.35      -22.95     37.00 o
   7   0  24        8.84      -41.45     41.45 o
   8   0  24       36.02       24.32     42.82 o
   9   0  24       10.93       68.66     44.39 o
  10   0  24        0.73        8.90     44.58 o
 -10   1  24       95.68       77.62     27.24 o
  -9   1  24      190.69      248.91     24.97 o
  -8   1  24      254.98      303.69     35.23 o
  -7   1  24      207.14      263.53     23.41 o
  -6   1  24      202.53      227.74     22.44 o
  -5   1  24       41.87       65.60     20.65 o
  -4   1  24       83.97      100.47     20.86 o
  -3   1  24      130.92      135.07     17.21 o
  -2   1  24      123.48      135.30     17.81 o
  -1   1  24      114.72      149.42     22.02 o
   0   1  24      123.53      149.15     15.27 o
   1   1  24      117.92      107.77     16.98 o
   2   1  24       62.09       80.28     19.64 o
   3   1  24       85.56       50.80     24.84 o
   4   1  24       12.88      -15.76     24.69 o
   5   1  24       47.58       41.93     26.13 o
   6   1  24       24.81       -2.06     26.47 o
   7   1  24       18.33      -26.54     26.54 o
   8   1  24        1.71      -29.56     29.56 o
   9   1  24        0.14      -30.72     30.72 o
  10   1  24       18.87      -21.49     32.82 o
 -10   2  24       20.00      -28.86     28.86 o
  -9   2  24       20.96       53.16     33.79 o
  -8   2  24       20.99       -0.42     27.22 o
  -7   2  24       90.76       95.95     27.72 o
  -6   2  24      157.98      152.40     27.78 o
  -5   2  24       13.57       -6.70     39.42 o
  -4   2  24      347.58      347.13     28.25 o
  -3   2  24      171.02      160.30     20.23 o
  -2   2  24        0.54       -2.28     16.37 o
  -1   2  24        0.11       -7.72     16.11 o
   0   2  24        5.25      -12.43     14.42 o
   1   2  24      293.15      311.34     16.87 o
   2   2  24       61.58       49.18     20.80 o
   3   2  24       33.07       -8.59     30.00 o
   4   2  24       41.44       26.22     34.28 o
   5   2  24       83.04      104.86     28.17 o
   6   2  24        0.67      -27.21     27.21 o
   7   2  24       83.70      134.22     31.51 o
   8   2  24       57.65        7.85     29.36 o
   9   2  24        7.34      -29.56     30.77 o
  -9   3  24      126.60      117.35     31.52 o
  -8   3  24       61.62       89.22     28.62 o
  -7   3  24       48.90       79.10     28.43 o
  -6   3  24       48.37       33.84     28.07 o
  -5   3  24       37.29       27.60     26.34 o
  -4   3  24      227.61      227.41     29.03 o
  -3   3  24       12.54       21.41     19.62 o
  -2   3  24      164.46      157.05     18.00 o
  -1   3  24      246.84      265.63     18.99 o
   0   3  24       30.31       32.29     16.85 o
   1   3  24       34.18       20.19     20.65 o
   2   3  24       34.58       45.34     21.02 o
   3   3  24      132.44      156.18     27.84 o
   4   3  24      247.45      282.80     29.54 o
   5   3  24      140.28      156.85     28.77 o
   6   3  24       19.16       41.30     27.97 o
   7   3  24       11.04       54.65     29.90 o
   8   3  24       15.36       -1.27     30.82 o
   9   3  24        3.32        9.34     31.57 o
  -9   4  24        3.45        5.36     30.33 o
  -8   4  24        0.50       25.37     30.11 o
  -7   4  24       17.70        0.74     31.68 o
  -6   4  24       80.30       78.51     30.71 o
  -5   4  24      112.63      106.68     28.56 o
  -4   4  24      116.70      112.53     28.39 o
  -3   4  24        2.43       41.59     21.54 o
  -2   4  24        0.06       11.85     20.67 o
  -1   4  24        1.42      -17.37     17.37 o
   0   4  24        2.38      -14.05     16.84 o
   1   4  24       16.45       13.11     21.12 o
   2   4  24        3.59      -12.27     21.34 o
   3   4  24       52.93       -8.95     26.86 o
   4   4  24       18.48        5.25     42.54 o
   5   4  24       28.37       11.22     28.11 o
   6   4  24       12.35      -27.36     29.27 o
   7   4  24        0.25       -9.74     29.83 o
   8   4  24        7.44      -31.30     31.30 o
  -8   5  24       57.94      110.43     33.50 o
  -7   5  24        5.39      -30.50     30.50 o
  -6   5  24        2.78       11.22     81.72 o
  -5   5  24        5.58       17.37     33.10 o
  -4   5  24       36.13       -2.63     28.35 o
  -3   5  24      171.55      176.13     23.84 o
  -2   5  24      203.60      166.51     22.96 o
  -1   5  24       26.85       39.98     19.32 o
   0   5  24       31.97        6.27     22.76 o
   1   5  24       46.62        1.75     31.13 o
   2   5  24        1.60      -30.45     30.45 o
   3   5  24       73.37      109.24     29.90 o
   4   5  24       24.13       -5.95     43.04 o
   5   5  24       46.96       30.71     30.79 o
   6   5  24      112.90      143.63     31.91 o
   7   5  24        0.29       19.28     35.66 o
   8   5  24       27.10      -23.24     42.82 o
  -7   6  24       31.57       -9.05     32.38 o
  -6   6  24       69.35       35.89     60.24 o
  -5   6  24        5.67      -21.77     29.25 o
  -4   6  24        1.03      -17.31     28.45 o
  -3   6  24        5.09        6.43     23.58 o
  -2   6  24        5.49        2.93     23.89 o
  -1   6  24        2.50      -30.49     30.85 o
   0   6  24        7.66      -23.19     23.19 o
   1   6  24       11.72      -23.04     23.04 o
   2   6  24        7.63        2.67     34.64 o
   3   6  24       19.85       24.91     32.07 o
   4   6  24        0.41      -31.22     31.22 o
   5   6  24       32.45       39.02     31.89 o
   6   6  24       10.16       -0.71     41.24 o
   7   6  24        1.74      -30.93     30.93 o
  -6   7  24        4.78      -18.65     33.34 o
  -5   7  24       12.30        4.92     33.09 o
  -4   7  24       26.94        3.79     66.74 o
  -3   7  24        1.38       15.08     36.45 o
  -2   7  24       64.60       41.53     33.08 o
  -1   7  24      106.90      138.94     54.04 o
   0   7  24        0.34       10.07     67.41 o
   1   7  24       52.64       36.23     25.29 o
   2   7  24        3.46      -30.40     30.40 o
   3   7  24        3.07      -50.90     75.59 o
   4   7  24       18.44       12.17     32.66 o
   5   7  24       45.89       46.27     34.02 o
  -3   8  24       50.34       33.10     35.04 o
  -2   8  24       72.89       79.76     59.72 o
  -1   8  24        6.60       22.41     33.00 o
   0   8  24        1.44       -7.66     34.06 o
   1   8  24       27.45       23.65     34.08 o
   2   8  24       21.19       -7.01     52.15 o
   3   8  24        2.10      -11.40     32.90 o
  -9   1  25        0.22       12.96     23.42 o
  -8   1  25       18.97       45.88     24.74 o
  -7   1  25       12.16       -3.27     21.92 o
  -6   1  25        0.11        1.98     22.00 o
  -5   1  25       18.67       19.10     37.63 o
  -4   1  25       20.69       50.87     38.61 o
  -3   1  25        0.37        8.79     17.37 o
  -2   1  25       50.50       48.64     15.87 o
  -1   1  25        2.17       -4.93     15.36 o
   0   1  25        4.87       -1.49     14.74 o
   1   1  25       87.54       79.94     18.29 o
   2   1  25        2.06      -26.50     26.50 o
   3   1  25       31.04       18.09     26.11 o
   4   1  25       48.10       14.66     27.72 o
   5   1  25       30.64        6.43     27.40 o
   6   1  25       15.79      -28.08     29.70 o
   7   1  25       18.34      -15.23     43.70 o
   8   1  25        1.16      -42.66     42.66 o
   9   1  25        0.16      -33.98     33.98 o
  -9   2  25        0.14      -28.99     28.99 o
  -8   2  25        5.79       43.76     76.61 o
  -7   2  25       15.48       57.63     29.05 o
  -6   2  25      120.50      133.89     29.52 o
  -5   2  25      138.57      180.55     67.64 o
  -4   2  25       25.28        3.27     25.38 o
  -3   2  25       12.66       13.40     20.23 o
  -2   2  25      101.37      126.49     17.97 o
  -1   2  25       37.06       41.02     16.78 o
   0   2  25        0.37       -4.42     15.52 o
   1   2  25       51.81        0.43     20.71 o
   2   2  25        0.89      -25.41     25.41 o
   3   2  25       41.55       58.25     27.50 o
   4   2  25       56.38       53.46     27.15 o
   5   2  25        3.09       15.29     28.50 o
   6   2  25        4.24      -27.85     27.85 o
   7   2  25       29.19       11.80     39.70 o
   8   2  25        0.04      -30.00     30.00 o
   9   2  25        0.35        7.84     32.90 o
  -8   3  25        1.51      -28.41     28.41 o
  -7   3  25       35.77       27.42     29.15 o
  -6   3  25       57.94       39.57     31.75 o
  -5   3  25       51.04       80.02     28.22 o
  -4   3  25        2.95      -27.33     27.33 o
  -3   3  25        4.48       13.39     20.23 o
  -2   3  25        1.70       16.04     20.48 o
  -1   3  25        7.17      -17.31     17.31 o
   0   3  25       68.08       70.40     19.26 o
   1   3  25       48.93        8.21     21.22 o
   2   3  25       22.97       25.82     26.78 o
   3   3  25       19.49       61.28     42.54 o
   4   3  25        1.85      -27.79     27.79 o
   5   3  25        3.40      -27.75     27.75 o
   6   3  25        9.62       18.49     29.64 o
   7   3  25        1.74      -18.44     45.38 o
   8   3  25       34.79       23.21     31.71 o
  -8   4  25        2.11       46.11     32.75 o
  -7   4  25       25.90       57.49     31.24 o
  -6   4  25       22.99      -15.37     28.92 o
  -5   4  25       32.33      -35.26     39.23 o
  -4   4  25       50.60       64.34     27.82 o
  -3   4  25      153.09      136.41     23.62 o
  -2   4  25       27.56       29.87     22.10 o
  -1   4  25        0.58      -18.28     18.28 o
   0   4  25        2.20      -21.33     22.20 o
   1   4  25       10.40      -13.17     21.94 o
   2   4  25       46.75       52.28     29.29 o
   3   4  25        3.03        2.95     28.43 o
   4   4  25        0.93      -28.45     28.45 o
   5   4  25        5.36      -21.12     29.04 o
   6   4  25       34.08       21.03     31.93 o
   7   4  25        8.58       23.66     32.18 o
   8   4  25       13.48       16.14     32.15 o
  -7   5  25       37.37       25.80     32.23 o
  -6   5  25        9.21      -29.47     29.47 o
  -5   5  25       13.30       -8.83     29.58 o
  -4   5  25       16.67       13.77     28.46 o
  -3   5  25       22.63       53.25     25.29 o
  -2   5  25       15.94       -0.75     23.61 o
  -1   5  25       41.35       38.10     28.85 o
   0   5  25       66.19       52.34     23.67 o
   1   5  25       71.30       76.99     23.94 o
   2   5  25      153.66      161.51     35.44 o
   3   5  25        2.88       -4.46     73.63 o
   4   5  25        1.71       20.31     33.53 o
   5   5  25        6.95      -32.43     32.43 o
   6   5  25       31.78       -5.40     32.17 o
   7   5  25       13.48       -4.53     32.74 o
  -6   6  25       63.58       75.95     65.99 o
  -5   6  25       65.55       88.26     32.92 o
  -4   6  25       40.27       63.64     31.11 o
  -3   6  25       51.28       79.17     27.33 o
  -2   6  25       44.26      -31.68     31.68 o
  -1   6  25        7.06      -31.20     31.20 o
   0   6  25        9.18       -9.12     30.98 o
   1   6  25       42.37       26.76     43.06 o
   2   6  25        4.61       -8.58     31.53 o
   3   6  25        2.10        6.07     42.09 o
   4   6  25       51.58       60.72     48.34 o
   5   6  25        0.40      -32.50     32.50 o
   6   6  25        5.14      -12.98     31.76 o
  -4   7  25       13.07      -27.59     33.81 o
  -3   7  25       37.55        7.81    102.50 o
  -2   7  25       36.08      -23.15     33.33 o
  -1   7  25       63.26      105.43     76.47 o
   0   7  25       71.43       36.73     33.43 o
   1   7  25       84.41       78.42     41.12 o
   2   7  25       35.32        6.31     31.93 o
   3   7  25        1.66      -20.78     34.24 o
   4   7  25       13.20       26.96     35.88 o
  -8   0  26       87.39      102.79     64.09 o
  -7   0  26      109.21       90.16     53.35 o
  -6   0  26      161.04      235.51     32.39 o
  -5   0  26      540.06      616.24     34.99 o
  -4   0  26      314.75      375.30     31.59 o
  -3   0  26       30.53       -7.26     26.48 o
  -2   0  26       34.62       20.56     27.45 o
  -1   0  26       10.49      -12.22     25.49 o
   0   0  26      124.47      117.52     27.06 o
   1   0  26      195.74      200.21     39.28 o
   2   0  26      162.57       92.65     38.52 o
   3   0  26       16.54        8.52     40.55 o
   4   0  26      218.49      238.97     45.85 o
   5   0  26        1.34        6.96     40.27 o
   6   0  26       25.63       -3.08     45.19 o
   7   0  26        1.76      -44.29     44.29 o
   8   0  26       23.08      -45.76     45.76 o
  -8   1  26        3.67      -28.95     29.07 o
  -7   1  26       12.63       16.50     30.29 o
  -6   1  26       15.84       32.09     29.34 o
  -5   1  26       42.02       87.14     28.62 o
  -4   1  26       71.02       62.75     36.44 o
  -3   1  26       71.67       64.48     21.96 o
  -2   1  26      169.66      181.42     17.37 o
  -1   1  26      259.84      281.45     18.44 o
   0   1  26       76.38       82.80     18.66 o
   1   1  26        3.34       28.06     22.00 o
   2   1  26        3.33      -21.45     27.43 o
   3   1  26       54.77       37.73     27.67 o
   4   1  26       17.57       22.29     29.13 o
   5   1  26        2.67       -6.21     29.77 o
   6   1  26       35.93       30.92     49.14 o
   7   1  26       52.84       -6.52     30.15 o
   8   1  26        2.73        0.89     31.67 o
  -8   2  26       19.79       11.39     30.28 o
  -7   2  26       76.47       49.98     29.47 o
  -6   2  26      173.41      165.90     30.43 o
  -5   2  26       66.78       97.81     37.17 o
  -4   2  26       54.37       78.97     27.84 o
  -3   2  26       66.57       45.79     21.87 o
  -2   2  26        3.42       -5.07     18.20 o
  -1   2  26      112.78       98.18     17.00 o
   0   2  26       97.61      113.85     16.74 o
   1   2  26      171.56      160.25     28.70 o
   2   2  26      160.83      161.97     36.27 o
   3   2  26       31.09       21.16     28.04 o
   4   2  26        2.98      -27.38     27.38 o
   5   2  26       10.64       -9.74     29.71 o
   6   2  26        1.38      -29.21     29.21 o
   7   2  26        0.82      -20.60     31.49 o
   8   2  26       37.06       33.70     33.63 o
  -8   3  26        2.70      -42.64     42.64 o
  -7   3  26        5.36       10.49     29.89 o
  -6   3  26        0.31      -46.03     64.97 o
  -5   3  26        5.44       -0.13     30.73 o
  -4   3  26      148.54      123.88     40.15 o
  -3   3  26       63.91       35.34     22.28 o
  -2   3  26       46.41       34.72     21.83 o
  -1   3  26       49.94       21.68     19.14 o
   0   3  26       49.18       28.29     23.74 o
   1   3  26       13.89      -14.59     21.98 o
   2   3  26        9.16      -12.86     27.94 o
   3   3  26        2.33       19.29     28.48 o
   4   3  26        4.88       42.55     30.56 o
   5   3  26       18.72       11.58     30.62 o
   6   3  26       16.75      -22.26     31.84 o
   7   3  26        0.34      -13.34     30.85 o
  -7   4  26       32.87      -31.15     31.15 o
  -6   4  26        5.10       -7.37     30.40 o
  -5   4  26       40.28       69.83     31.52 o
  -4   4  26        8.51       -8.66     33.74 o
  -3   4  26        0.82       15.34     23.06 o
  -2   4  26        8.97       17.87     22.73 o
  -1   4  26       37.04       19.43     29.00 o
   0   4  26      202.80      196.80     26.84 o
   1   4  26      212.32      224.04     37.15 o
   2   4  26       51.61       11.12     29.06 o
   3   4  26       10.14       -9.19     29.33 o
   4   4  26        8.76      -16.65     29.76 o
   5   4  26        1.69       24.31     32.00 o
   6   4  26        9.95      -31.56     31.56 o
   7   4  26        9.51      -31.60     31.60 o
  -6   5  26       52.71       24.00     32.71 o
  -5   5  26       43.78      -29.76     50.11 o
  -4   5  26       14.53       13.87     63.08 o
  -3   5  26       65.67       63.76     25.53 o
  -2   5  26      120.19      131.43     25.89 o
  -1   5  26        1.97      -50.16     50.16 o
   0   5  26        0.29       -3.18     24.91 o
   1   5  26        0.22        1.52     24.65 o
   2   5  26        0.86      -31.05     31.05 o
   3   5  26       31.27       58.81     31.74 o
   4   5  26        7.80      -37.05     54.25 o
   5   5  26       18.22      -37.70     81.08 o
   6   5  26        0.70      -31.00     32.92 o
  -5   6  26       31.18       52.86     49.12 o
  -4   6  26        0.00      -30.71     30.71 o
  -3   6  26        0.18       -1.90     31.94 o
  -2   6  26        0.65        1.82     81.51 o
  -1   6  26       39.80       14.45     37.22 o
   0   6  26      119.65      111.51     34.15 o
   1   6  26       39.74      -17.04     25.99 o
   2   6  26        6.89      -30.96     30.96 o
   3   6  26        3.93      -17.97     62.27 o
   4   6  26       11.22       -4.93     33.97 o
  -2   7  26        2.43      -22.90     33.52 o
  -1   7  26        7.54        7.68     35.13 o
   0   7  26        0.31       16.84     38.07 o
   1   7  26       18.12       57.02     47.89 o
   2   7  26       68.20       86.61     35.34 o
  -7   1  27        5.02       39.25     25.33 o
  -6   1  27       10.16        9.03     25.00 o
  -5   1  27       20.90       50.93     35.56 o
  -4   1  27       16.56       16.45     25.72 o
  -3   1  27        3.60       -4.60     22.68 o
  -2   1  27       21.68       27.06     17.27 o
  -1   1  27       53.40       44.95     21.36 o
   0   1  27       12.72      -22.15     22.15 o
   1   1  27        0.08       26.80     28.06 o
   2   1  27       37.62        9.34     29.09 o
   3   1  27       19.02        7.03     28.64 o
   4   1  27       30.94       77.42     30.62 o
   5   1  27        0.49      -30.59     30.59 o
   6   1  27        0.21       -6.23     40.36 o
   7   1  27       28.02       12.65     42.80 o
  -7   2  27        2.31      -31.73     31.73 o
  -6   2  27        0.66       -0.02     41.33 o
  -5   2  27       36.16       23.09     29.07 o
  -4   2  27       50.60       -5.25     29.59 o
  -3   2  27       15.48       51.97     23.05 o
  -2   2  27        4.34       -9.24     34.41 o
  -1   2  27        5.98       14.69     17.50 o
   0   2  27        0.17        1.88     26.26 o
   1   2  27        0.87       -1.68     27.70 o
   2   2  27        0.38      -20.51     27.96 o
   3   2  27        5.88      -22.96     37.43 o
   4   2  27       17.83      -15.73     30.73 o
   5   2  27       20.53       17.30     31.80 o
   6   2  27        5.44      -30.97     30.97 o
   7   2  27        0.03        2.23     32.67 o
  -6   3  27        2.15      -29.79     29.79 o
  -5   3  27        0.15      -29.05     29.05 o
  -4   3  27        0.51       -8.78     37.76 o
  -3   3  27       35.39       60.86     29.91 o
  -2   3  27       17.78       23.63     23.96 o
  -1   3  27       41.98       58.58     23.97 o
   0   3  27      113.14      138.58     24.50 o
   1   3  27       14.11       42.90     29.31 o
   2   3  27        7.10      -30.19     30.19 o
   3   3  27        0.69      -33.67     33.67 o
   4   3  27        9.42      -29.39     30.09 o
   5   3  27       12.55      -27.53     31.96 o
   6   3  27       45.99       22.63     32.92 o
  -6   4  27       12.14        7.40     31.45 o
  -5   4  27       30.52      -13.46     48.08 o
  -4   4  27        1.22       16.26     66.84 o
  -3   4  27       39.19       28.75     29.53 o
  -2   4  27        4.88       19.68     23.59 o
  -1   4  27       27.29        2.95     29.90 o
   0   4  27        2.23      -10.78     24.20 o
   1   4  27       12.76        1.57     30.93 o
   2   4  27       30.40       39.59     51.15 o
   3   4  27       52.88       35.64     77.79 o
   4   4  27       25.80       21.44     32.76 o
   5   4  27        3.16      -31.61     31.61 o
  -4   5  27        0.58       -4.60     65.09 o
  -3   5  27        7.08      -30.82     30.82 o
  -2   5  27       17.40       31.76     34.31 o
  -1   5  27       79.18       98.18     33.76 o
   0   5  27       59.73       41.21     42.23 o
   1   5  27        4.18       10.18     43.77 o
   2   5  27        1.95       -9.80     43.23 o
   3   5  27        2.87       14.28     44.76 o
   4   5  27        3.90      -11.41     72.57 o
  -2   6  27        5.44      -39.56     57.38 o
  -1   6  27        1.95      -19.11     33.73 o
   0   6  27        6.84      -32.47     32.47 o
   1   6  27       98.60       97.15     47.60 o
   2   6  27       88.20       29.51     87.26 o
  -6   0  28        2.79      -30.38     30.38 o
  -5   0  28        7.34       -7.48     30.04 o
  -4   0  28        0.62       21.86     43.01 o
  -3   0  28        0.04      -20.02     41.93 o
  -2   0  28       49.19       11.92     40.88 o
  -1   0  28      147.42      117.23     51.03 o
   0   0  28       38.47       -4.68     39.56 o
   1   0  28        6.02       -7.76     40.46 o
   2   0  28       55.32      -19.45     44.62 o
   3   0  28       12.76      -33.31     41.45 o
   4   0  28        1.70       -4.26     46.37 o
   5   0  28        3.06       -4.16     44.86 o
   6   0  28        7.67       12.30     45.47 o
  -6   1  28       12.17      -24.93     24.93 o
  -5   1  28       44.72       25.10     37.79 o
  -4   1  28       72.59      134.43     26.28 o
  -3   1  28      176.40      216.60     25.73 o
  -2   1  28       48.74       69.27     23.79 o
  -1   1  28       51.66       46.13     20.61 o
   0   1  28       24.61        9.81     34.77 o
   1   1  28        6.24      -17.63     34.12 o
   2   1  28       23.76       32.01     30.67 o
   3   1  28        5.98       -2.81     29.85 o
   4   1  28      156.11      124.61     32.96 o
   5   1  28       73.48       87.49     32.29 o
   6   1  28       18.52      -39.10     42.90 o
  -6   2  28       56.36       65.37     32.40 o
  -5   2  28       52.03       80.57     32.88 o
  -4   2  28       12.61       12.07     44.78 o
  -3   2  28        7.27       -6.64     23.73 o
  -2   2  28        6.63      -13.20     35.57 o
  -1   2  28       64.28       60.73     39.29 o
   0   2  28       34.12       26.91     24.46 o
   1   2  28        3.73      -21.23     28.97 o
   2   2  28        6.75        9.95     33.93 o
   3   2  28        2.06       33.69     44.41 o
   4   2  28        0.48      -31.70     31.70 o
   5   2  28       14.10        3.07     40.81 o
  -5   3  28        1.35       -7.06     33.15 o
  -4   3  28       14.26      -10.08     29.89 o
  -3   3  28       59.30       91.54     31.32 o
  -2   3  28       14.88       23.36     20.41 o
  -1   3  28        1.49      -31.95     46.42 o
   0   3  28        6.50      -19.57     23.69 o
   1   3  28        7.60      -12.40     30.69 o
   2   3  28       43.64       36.49     36.18 o
   3   3  28       65.19       88.86     32.78 o
   4   3  28       26.74      -14.14     47.94 o
   5   3  28       12.43      -27.85     32.07 o
  -4   4  28        2.56       -9.71     31.26 o
  -3   4  28       12.55      -20.63     34.09 o
  -2   4  28       74.88       82.79     47.13 o
  -1   4  28       38.14        6.90     31.31 o
   0   4  28        2.87       -9.30     25.89 o
   1   4  28        1.07       -4.11     43.75 o
   2   4  28       23.77      -11.32     31.65 o
   3   4  28        0.45      -31.42     31.42 o
   4   4  28        2.46       14.80     72.57 o
  -2   5  28        2.95       -0.73     34.16 o
  -1   5  28        4.31      -22.73     44.39 o
   0   5  28       11.74      -33.16     33.16 o
   1   5  28       50.60        9.31     50.85 o
   2   5  28        8.94      -16.04     34.08 o
  -5   1  29        0.14       31.75     26.54 o
  -4   1  29       13.82        9.36     25.51 o
  -3   1  29        2.57      -13.67     31.27 o
  -2   1  29        3.72       17.47     30.55 o
  -1   1  29        2.60      -25.17     28.71 o
   0   1  29        1.76      -12.22     29.12 o
   1   1  29       13.15        8.60     29.77 o
   2   1  29        1.48       23.22     30.74 o
   3   1  29        3.45      -31.69     31.69 o
   4   1  29        0.04      -17.04     32.81 o
  -4   2  29        0.29       46.92     40.01 o
  -3   2  29        0.30       30.58     41.58 o
  -2   2  29        0.24       16.03     24.83 o
  -1   2  29        3.67      -23.93     30.95 o
   0   2  29        5.10      -31.73     31.73 o
   1   2  29       44.49      -17.22     31.38 o
   2   2  29       38.12       29.40     31.49 o
   3   2  29        1.29       31.18     33.27 o
   4   2  29        4.00      -17.69     33.02 o
  -3   3  29       45.83       68.41     32.22 o
  -2   3  29       82.89      112.91     47.98 o
  -1   3  29        4.53      -10.10     35.30 o
   0   3  29        1.40      -25.39     31.52 o
   1   3  29       12.96      -26.79     31.28 o
   2   3  29        2.97        4.54     36.34 o
   3   3  29        0.13      -31.91     31.91 o
  -1   4  29        7.54        6.71     38.52 o
   0   4  29       26.68      106.23     46.85 o
   1   4  29        6.02      -32.19     32.19 o
  -3   0  30        9.78        4.59     46.04 o
  -2   0  30        9.77      -25.51     44.01 o
   0   0  30       14.98      -42.30     42.30 o
   1   0  30       46.60        6.77     45.29 o
   2   0  30      155.24      122.46     47.84 o
  -2   1  30       14.73       37.82     31.64 o
  -1   1  30        4.16      -44.81     44.81 o
   0   1  30        9.21      -49.79     61.30 o
   1   1  30       44.34       24.23     31.54 o
   2   1  30       55.28       -8.20     32.75 o
  -1   2  30        5.35       23.52     46.66 o
   0   2  30       26.97       35.81     32.78 o
   1   2  30       69.59       64.56     33.63 o
 
